# Supplementary material for: Combining genetic constraint with predictions of alternative splicing to prioritize deleterious splicing in rare disease studies
Source: BMC Bioinformatics. 2022 Nov 14;23:482. doi: 10.1186/s12859-022-05041-x (PMC9664736; doi:10.1186/s12859-022-05041-x)
Supplement: Supplementary file 3 — Additional file 3: Table S5. Set of benign variants [file 12859_2022_5041_MOESM3_ESM.txt]

#chrom	pos	ref	alt	gene	relative_pos	Min_splice_distance	dataset	CADD_PHRED	MAX_SpliceAI	SUM_SpliceAI	MAX_SQUIRLS	50bp_ConSplice	100bp_ConSplice	200bp_ConSplice	400bp_ConSplice	500bp_ConSplice	800bp_ConSplice	1000bp_ConSplice	1500bp_ConSplice	2000bp_ConSplice
1	954695	C	T	NOC2L	A-613	613.0	DNM	3.2899999618530273	0.05	0.05	0.006421	0.0050344895639399	0.0074940784763933	0.0129687953141769	0.0139634654534027	0.0203542882948699	0.0230458385802274	0.0279738704430532	0.038077585642949	0.0202848219235234
1	955671	C	A	NOC2L	D+252	252.0	DNM	0.2070000022649765	0.02	0.03	0.008715	0.020743174725902	0.0276621631213786	0.0835711655851846	0.0426434163451009	0.0289566769098117	0.0096418250080017	0.0116725502568136	0.0152685405263961	0.0202848219235234
1	961957	C	T	KLHL17	D-91	91.0	GTEx	5.487	0.25	0.3	0.023017676214379192	0.0052654859770409	0.010665488717085	0.9386330254216686	0.0182621985138688	0.0088520866120419	0.011616759845276	0.0053521063771246	0.0199451943275402	0.0096904353066384
1	962624	G	A	KLHL17	A-80	80.0	GTEx	10.53	0.32	0.44	0.007092385074006787	0.0030434413106278	0.0043093713280736	0.0100307755324745	0.0210384961460913	0.0290244660144932	0.0059855477757452	0.0494134071966143	0.011205361361274	0.0132367058314517
1	973673	G	A	PLEKHN1	D+33	33.0	GTEx	9.322	0.19	0.34	0.010105755811236836	0.0027101003817308	0.0035661133002123	0.0025692527650686	0.0036835130002322	0.0058137691863893	0.0099346386904998	0.0053394674338181	0.0249213167898704	0.0146718251124627
1	1021242	C	T	AGRN	D+869	869.0	DNM	16.899999618530273	0.24	0.26	0.006241	0.9790988342896084	0.9723980640484664	0.9520501257364592	0.0285280977169324	0.8922241020016318	0.0276568753197782	0.0564270485053477	0.596769808907012	0.0979840726869566
1	1023183	G	A	AGRN	D+721	721.0	DNM	1.1230000257492065	0.0	0.0	0.007012999999999999	0.0584661505660439	0.0479309522873712	0.0746099511984634	0.1197801447094392	0.1349378705540223	0.8953642765749833	0.675960827053561	0.5991030477478066	0.8410030769111907
1	1048389	G	A	AGRN	D+24	24.0	DNM	0.984000027179718	0.01	0.01	0.006966	0.8697477043875724	0.0098104780023195	0.0152187235931938	0.0241224038084307	0.029074210537353	0.7429968078636049	0.9561778668769269	0.9941356476736664	0.9887894585370282
1	1049997	C	T	AGRN	D-41	41.0	GTEx	15.83	0.98	1.58	0.027912674861800414	0.9890128052401956	0.9749622162503464	0.0518495805788176	0.9434493312019238	0.0920010319550036	0.9923408974272112	0.977203235180596	0.9937983819969908	0.9887894585370282
1	1110960	G	A	C1orf159	D+5100	5100.0	DNM	0.1379999965429306	0.0	0.0	0.008464	0.309423851719471	0.8074922599287325	0.1207392459564608	0.1011568557414358	0.221472369599854	0.1575384337427273	0.1161100832517473	0.1455795663519338	0.1746132614292861
1	1114098	T	G	C1orf159	D+1962	1962.0	DNM	5.104000091552734	0.0	0.0	0.007309	0.4623202993134556	0.6026786229331375	0.5040421711563611	0.0354930446171172	0.0420209541487175	0.0409432961631283	0.0473027036644185	0.0652943442581245	0.140550908104078
1	1187264	G	C	TTLL10	D+2155	2155.0	DNM	2.305999994277954	0.0	0.0	0.0072099999999999985	0.6366638641318608	0.5381412995889104	0.4773152588638927	0.5224982775009418	0.6097176413098025	0.6941677900276694	0.4941622665319809	0.6120252658511234	0.561508285254584
1	1217749	C	T	SDF4	A-56	56.0	GTEx	0.8140000000000001	0.41	0.41	0.006849553394340906	0.0299166760144258	0.0595891138217248	0.0094153821379966	0.0068271469755258	0.0361818250094977	0.014364224398077	0.0585727521882385	0.0226942003387194	0.0332221421714532
1	1219516	C	T	SDF4	A-589	589.0	DNM	5.126999855041504	0.04	0.07	0.006908	0.0038104139481149	0.007424171939966	0.0130041672431704	0.0178874451776857	0.0223762568417007	0.0504651921628729	0.0551689875331407	0.093509816321042	0.0561106529116696
1	1220538	G	A	SDF4	A-1611	1611.0	DNM	0.7609999775886536	0.11	0.12	0.0065980000000000006	0.8740915518391843	0.0775325084948663	0.043631762976026	0.0338570120838432	0.0349479657660144	0.0177837586529947	0.0260576121924969	0.0368041169672256	0.0561106529116696
1	1224083	C	G	SDF4	A-115	115.0	DNM	0.11999999731779099	0.0	0.0	0.006034	0.0520274922894433	0.0757321463105676	0.9803656480332816	0.9654387639385796	0.9576005973244276	0.1089632915995959	0.9397239071446002	0.9095764553668128	0.8995628970480581
1	1231890	A	G	SDF4	D+2	2.0	GTEx	33.0	0.92	1.29	0.960350621806874	0.990539513540331	0.9843030983163572	0.973191204623287	0.9557568553510678	0.9516322299640524	0.2031612975072677	0.1068583767513443	0.1572777426459364	0.2145899286689703
1	1298093	C	T	ACAP3	A+21	21.0	GTEx	6.839	0.78	0.92	0.011870288346000778	0.0161165473723082	0.0095207814045093	0.062492427280395	0.032917396166976	0.837682646525662	0.6482933868497064	0.2249615241398956	0.1797655131308285	0.1756002680949612
1	1393978	T	C	CCNL2	A-518	518.0	DNM	0.7279999852180481	0.0	0.0	0.006391	0.029079876349439	0.0412705703649864	0.0670225747168486	0.6889320896206989	0.8202866942667487	0.7746315882105113	0.7618045299917263	0.9213618555427142	0.7332841439600407
1	1398713	C	T	CCNL2	A-42	42.0	DNM	5.084000110626221	0.07	0.07	0.0072840000000000005	0.0199137098327114	0.06835197149143	0.0428402916366689	0.9746990750228852	0.1058231816304206	0.9591221196595574	0.0135129748475305	0.0252920182879405	0.0345355756991619
1	1407195	A	G	MRPL20	D-65	65.0	DNM	23.299999237060547	0.0	0.0	0.006408	0.6656972380281121	0.8193807708334677	0.0054597842664096	0.0144541581029673	0.0211526391176297	0.0217258407296044	0.0260488621548231	0.030935403446797	0.038871837860494
1	1460916	C	T	ATAD3C	D-2	2.0	DNM	27.200000762939453	0.02	0.03	0.023408	0.003103244150006	0.0046743518881902	0.0075193685739367	0.0117332927350552	0.012850668405449	0.0157107000816919	0.0202446704978868	0.0259650959099268	0.0361735045690103
1	1486104	C	T	ATAD3B	A-6	6.0	GTEx	1.46	0.18	0.2	0.0063652846552261924	0.0021827302895855	0.0028465159462187	0.0037492290482879	0.002613514151818	0.0031080572959365	0.003691321422981	0.0046657145329375	0.0064327612900412	0.0080389857975342
1	1487581	C	T	ATAD3B	A-282	282.0	DNM	0.5139999985694885	0.0	0.0	0.008445999999999999	0.0615456789539089	0.0385994562738036	0.0122975103633889	0.0206977048309999	0.0183932811731124	0.0243222258823932	0.0353355688059212	0.0305152750823175	0.0080389857975342
1	1515813	C	G	ATAD3A	A-199	199.0	DNM	0.10300000011920929	0.02	0.02	0.006046	0.044016405635178	0.0056265473542966	0.0097777001289023	0.0182450223192937	0.0230604878767233	0.0258766304309734	0.0305162425004885	0.0420477260007123	0.0541791330179805
1	1525292	G	A	ATAD3A	D+1	1.0	GTEx	32.0	1.0	1.1	0.9715758009554178	0.009506402131113	0.0155416407328082	0.1842340081750195	0.0113796192740325	0.0694428662208842	0.0182292092550928	0.0546799576498176	0.0244750212608212	0.029160155835025
1	1525757	G	C	ATAD3A	D+466	466.0	DNM	0.859000027179718	0.0	0.0	0.007256999999999999	0.0888623250620252	0.0710849748659114	0.0290356635031264	0.0583701743188565	0.0375127348416978	0.0182292092550928	0.0546799576498176	0.0769678071189225	0.029160155835025
1	1527449	G	A	ATAD3A	A-246	246.0	DNM	0.125	0.02	0.02	0.006142	0.004055444224586	0.0062921749067407	0.0126604146293608	0.0042109002472981	0.0273107184328329	0.0055198494190062	0.0069348909696694	0.0100481911947491	0.0142295070568079
1	1535722	C	A	TMEM240	A+76	76.0	GTEx	4.428	0.23	0.28	0.005676376626252146	0.0252594382132026	0.9878405646023412	0.9817310826624392	0.9481930838491072	0.928925318352754	0.830670364218168	0.7872613062639575	0.1421400379423886	0.0865707216351474
1	1544799	G	A	SSU72	D+64	64.0	DNM	0.628000020980835	0.0	0.0	0.008791	0.8667267074786409	0.985846517315018	0.971033321529662	0.9461159354097012	0.9942784044883216	0.5469479235538236	0.9857675776104036	0.9795198325301469	0.0314238971504287
1	1553167	G	A	SSU72	A-8165	8165.0	DNM	0.7990000247955322	0.0	0.0	0.006915999999999999	0.5061700589334245	0.6537527295324905	0.6603434946527805	0.6386085720921971	0.6128588616209789	0.4804542973133566	0.4768119140512966	0.1512113216598704	0.8371091328055134
1	1627433	C	T	MIB2	D-12	12.0	DNM	0.027000000700354576	0.0	0.0	0.006639	0.9923601994940572	0.9860921190206202	0.9193971450749376	0.9928059070494616	0.9902617781130928	0.0212866202058573	0.0266876149050086	0.0308714392667379	0.017590351671827
1	1758837	G	A	NADK	A-1527	1527.0	DNM	5.451000213623047	0.0	0.0	0.009559	0.0478368926698931	0.0678025941093525	0.0392024548509571	0.0458018843066184	0.0549394116588481	0.0582925068511392	0.0786628386872221	0.3215566555456217	0.0125181804309993
1	1766968	G	A	NADK	A-1522	1522.0	DNM	1.468000054359436	0.0	0.0	0.00615	0.7465741481371587	0.6981695828936065	0.0815395270558126	0.1609651459878947	0.187642680215384	0.2084311650324392	0.0947570746485158	0.2307187974734149	0.9403392135237296
1	1772391	T	C	NADK	D+5898	5898.0	DNM	3.947999954223633	0.0	0.0	0.006253	0.3772537675544316	0.7598702652009564	0.6785676596602888	0.5529130240447205	0.5967621192532274	0.5525970470986136	0.7690320611102631	0.7533105097509031	0.6601954311828435
1	1803330	G	T	GNB1	D+1089	1089.0	DNM	0.2280000001192093	0.0	0.0	0.008559	0.2241743418533716	0.1827575870101727	0.2000034394803883	0.7670197545756016	0.7348548654776426	0.7241188917002117	0.7212928277885641	0.9162723420339156	0.8873151294021753
1	1810239	G	T	GNB1	A-3701	3701.0	DNM	1.88100004196167	0.0	0.0	0.006096	0.4739312919652856	0.377286163726779	0.2224421405137176	0.1325900725499036	0.5625017983620396	0.2534933217453876	0.5353934162772089	0.4099348001482806	0.3839185516691229
1	1810258	G	T	GNB1	A-3720	3720.0	DNM	1.190999984741211	0.0	0.0	0.006089	0.4739312919652856	0.377286163726779	0.2224421405137176	0.1325900725499036	0.5625017983620396	0.2534933217453876	0.5353934162772089	0.4099348001482806	0.3839185516691229
1	1810361	G	A	GNB1	A-3823	3823.0	DNM	0.7670000195503235	0.0	0.0	0.0060409999999999995	0.365307869222388	0.295511746155776	0.0958940812014417	0.1325900725499036	0.2323703216373556	0.2534933217453876	0.2658008666426202	0.4099348001482806	0.3839185516691229
1	1811472	A	G	GNB1	D+4284	4284.0	DNM	2.8010001182556152	0.0	0.0	0.006971	0.085371658265745	0.0615391639882197	0.0866391430065592	0.1425889600009368	0.2004226333677481	0.1934774194703966	0.3290529445335112	0.322609157053868	0.269383285013144
1	1812001	G	A	GNB1	D+3755	3755.0	DNM	4.1020002365112305	0.0	0.0	0.007295999999999999	0.2155741263284372	0.7052124464530597	0.656124659276474	0.6765418074431477	0.5076204219798612	0.6333918181938536	0.3290529445335112	0.322609157053868	0.269383285013144
1	1813394	C	T	GNB1	D+2362	2362.0	DNM	0.2939999997615814	0.0	0.0	0.008418	0.5630193813031973	0.6395135013475829	0.5261111280479464	0.0926675215727148	0.1063430606634456	0.137800766766893	0.1535534389106397	0.1772287518989365	0.4460825879276143
1	1834951	A	T	GNB1	D+4239	4239.0	DNM	0.6349999904632568	0.0	0.0	0.00687	0.2486633356371036	0.178951836058515	0.2776194183682323	0.3253143926751337	0.2020739564501333	0.547143392262087	0.4186999971805434	0.1586297128153688	0.2175606062654642
1	1867752	G	C	GNB1	D+23068	23068.0	DNM	4.190999984741211	0.0	0.0	0.006314	0.1166404261130785	0.1321658843978583	0.1790493823396752	0.3822932952334108	0.2318099642180819	0.3383726879595169	0.3029360265301142	0.551558763456101	0.2478564957979784
1	1868911	G	A	GNB1	D+21909	21909.0	DNM	0.1509999930858612	0.0	0.0	0.006222	0.9007441077088744	0.8434092606313176	0.0385487581521548	0.1203980973460827	0.133845441816709	0.181194820001355	0.1972958494682407	0.2273243347361841	0.2478564957979784
1	1887636	T	C	GNB1	D+3184	3184.0	DNM	7.060999870300293	0.0	0.0	0.006343	0.7310934765811006	0.7190295955921533	0.3171537049066533	0.1755871623560274	0.4769870620348338	0.2577001821519158	0.1282561077693529	0.0789725026712313	0.0996683580342535
1	1916034	G	T	CALML6	D+299	299.0	GTEx	1.125	0.36	0.36	0.011442515881447544	0.9093815838745336	0.8523242505677096	0.0559488158416213	0.9484191069549924	0.8709602692446684	0.9496010024196068	0.940828356344312	0.0153441345573751	0.0177216950245979
1	1924750	T	C	CFAP74	A-230	230.0	DNM	0.3160000145435333	0.02	0.02	0.0060539999999999995	0.8933314895346987	0.932582136269447	0.938430955948855	0.9956329525292924	0.927286675246784	0.9807802082870944	0.9652079057562608	0.983571381844349	0.0374309240198019
1	1935827	C	T	CFAP74	D+3028	3028.0	DNM	1.2120000123977661	0.0	0.0	0.008463	0.6957453042546469	0.6704302781537087	0.5521642148643399	0.8308027723939516	0.8007039337676063	0.7506045122899977	0.7015702428718791	0.6963896581550695	0.5749284854759361
1	2028168	G	A	GABRD	A+14	14.0	DNM	0.09300000220537186	0.02	0.02	0.006886	0.0170563761317919	0.0275028935439798	0.8444088510337593	0.9031086960340556	0.9297539060423502	0.7591677549834787	0.9718559899355124	0.9549008918641924	0.9567320228614694
1	2258260	C	T	SKI	D+28525	28525.0	DNM	0.8199999928474426	0.0	0.0	0.01605	0.4676141953065871	0.097321240186931	0.1269215165294392	0.20018776703615	0.0713648580305948	0.4122248154923358	0.0935058192611662	0.123759058563568	0.142016931703388
1	2293173	G	A	SKI	A-9805	9805.0	DNM	3.1029999256134033	0.0	0.0	0.007109999999999998	0.1714753756552273	0.8528943554822661	0.4692934525582308	0.0676589822714346	0.8893667180855966	0.0895682789330679	0.8385501382019839	0.1940673222995122	0.2367521879291595
1	2353062	C	T	MORN1	D+4370	4370.0	DNM	3.0799999237060547	0.0	0.0	0.008386	0.4999516394046238	0.631910603325674	0.1992475354950467	0.7692272859465548	0.7642085231875315	0.6904188403799413	0.6522161414861647	0.5991074089419016	0.6500221159027827
1	2360454	C	A	MORN1	A-1739	1739.0	DNM	3.3459999561309814	0.0	0.0	0.018838	0.7266204882473973	0.7080208315612271	0.5935745816145702	0.8354848468878883	0.7064887828539408	0.8028444980231183	0.7781126557628234	0.7080035180299032	0.7772918932178542
1	2377587	A	G	MORN1	A-3030	3030.0	DNM	1.1640000343322754	0.01	0.01	0.006547	0.935115973010778	0.8967283936494751	0.0365730111790929	0.0672315292473508	0.0801486678465547	0.108427504861408	0.1225783055454822	0.1407793453847663	0.2141669258122524
1	2386778	G	A	MORN1	D+641	641.0	DNM	1.0750000476837158	0.02	0.02	0.008761	0.943755942998848	0.9086565997343355	0.8353153339071012	0.5480291292645271	0.1754264983220977	0.0632399678216453	0.1686248926905102	0.0228424809379474	0.0309081813388137
1	2387379	C	T	MORN1	D+40	40.0	GTEx	1.996	0.16	0.16	0.006873844577045721	0.0028893133059508	0.0102193579118849	0.0214738876994019	0.021277401397908	0.0258988518281356	0.0468969147873245	0.0973519469319937	0.719919754028653	0.7276170645919567
1	2492285	G	C	PLCH2	D+950	950.0	DNM	0.3190000057220459	0.0	0.0	0.0071049999999999985	0.010471413607097	0.0193944197180625	0.0362941396726083	0.0543083946699145	0.0647390826622293	0.0916226472693177	0.0281683157246927	0.0403236006018447	0.075761936310063
1	2494249	G	A	PLCH2	A-607	607.0	DNM	5.23799991607666	0.0	0.0	0.006034	0.7397637147274492	0.8233288769138503	0.0439333037850699	0.070807691031489	0.8223554811880358	0.1365072467492619	0.8193039442253154	0.8261889705401338	0.7748620411915933
1	2496298	G	A	PLCH2	A-309	309.0	DNM	1.5709999799728394	0.0	0.0	0.006123	0.8019461985687024	0.8913628958787604	0.963451612373687	0.997549659696645	0.995198678161228	0.9956872282615044	0.9948287277348	0.9910508297171766	0.9875030662878312
1	2558677	G	T	TNFRSF14	D+204	204.0	GTEx	0.7020000000000001	0.15	0.19	0.016602128379995508	0.0074224956668613	0.0115128732642402	0.0122298933057549	0.038321651569182	0.0515699517721974	0.0770185648547262	0.8372249936076114	0.8471619529427157	0.879928997328708
1	2619336	C	T	MMEL1	A-7132	7132.0	DNM	1.5809999704360962	0.0	0.0	0.007411	0.3450633611816689	0.3849670833096237	0.6430096860457936	0.6790702213582076	0.526521389900984	0.2257367651719929	0.2226767920806325	0.6714988697238637	0.5381967716576497
1	3077789	C	T	PRDM16	D+8493	8493.0	DNM	0.061000000685453415	0.0	0.0	0.006082	0.2266219552017566	0.2508653255953152	0.2774265338714556	0.2874685997692924	0.3577016469826289	0.6084208854031601	0.5687407820783673	0.1221599540620888	0.6100280649840553
1	3078543	G	A	PRDM16	D+9247	9247.0	DNM	3.430999994277954	0.0	0.0	0.006185	0.7021148200824487	0.8336767064185542	0.7957640453917607	0.7375789763378401	0.5896442632616703	0.6099192192465811	0.7077827696202581	0.7027439179514018	0.6100280649840553
1	3100094	T	C	PRDM16	D+30798	30798.0	DNM	1.1180000305175781	0.0	0.0	0.0061259999999999995	0.8076413554775635	0.0695136910240593	0.0988647369618288	0.085768156506362	0.815138136150759	0.5775757674872458	0.791882298382118	0.689674872980222	0.1381867277542025
1	3117928	G	A	PRDM16	D+48632	48632.0	DNM	0.2770000100135803	0.0	0.0	0.006205	0.9718329604498348	0.937673189777572	0.8574046150009811	0.822978235028897	0.7384974325486217	0.8078908614874468	0.7733302740609022	0.8011688000174447	0.6164658207897212
1	3126792	C	T	PRDM16	D+57496	57496.0	DNM	0.12600000202655792	0.0	0.0	0.00617	0.4741267880828931	0.5246567686832796	0.3856534973652799	0.1313221570958178	0.501529644077939	0.1947904084828746	0.2153471771892351	0.2797037295478168	0.2134310167327568
1	3145869	G	A	PRDM16	A-40256	40256.0	DNM	0.7950000166893005	0.01	0.01	0.006147	0.8884452112595201	0.8757617123757644	0.0921997665843536	0.1450791178462613	0.5480246791356352	0.205742107464179	0.48312458011972	0.2847845206684257	0.3248584678797899
1	3169675	G	A	PRDM16	A-16450	16450.0	DNM	1.8359999656677246	0.0	0.0	0.006136	0.6751608050919355	0.6475146221986788	0.1397329947008551	0.7820992823083244	0.7403282260664226	0.7719004776133815	0.8780760028272344	0.67791854743162	0.8189161469268553
1	3183846	G	A	PRDM16	A-2279	2279.0	DNM	2.433000087738037	0.0	0.0	0.006255	0.808574680739388	0.8758058072679724	0.934767909335297	0.8867542262221936	0.0989798958973936	0.1865752714172571	0.1720937965149572	0.5348568438038335	0.1366318542397827
1	3194490	G	A	PRDM16	D+8016	8016.0	DNM	0.17599999904632568	0.0	0.0	0.008695999999999999	0.2708899435095435	0.6307150548956966	0.0985837157801015	0.4220839018068185	0.14293796028924	0.6408655759356994	0.1267112400067278	0.0993770761101056	0.1363595099347725
1	3206119	G	A	PRDM16	D+19645	19645.0	DNM	0.06800000369548798	0.0	0.0	0.007386	0.6327984393952745	0.5666747034740713	0.5172650189992206	0.4707151738016188	0.5213655164139857	0.5857153648528572	0.6332936989034258	0.5539937634924442	0.5934633503757772
1	3218438	G	A	PRDM16	A-25649	25649.0	DNM	0.6039999723434448	0.0	0.0	0.006083	0.6091917697601441	0.4896563746646197	0.3554744020580599	0.553212826713667	0.679786215597639	0.5195534902845822	0.5105802538872042	0.1190286167019196	0.2635597525336712
1	3276376	G	A	PRDM16	D+32239	32239.0	DNM	2.5399999618530273	0.0	0.0	0.006864	0.8497465640750506	0.7911756832410665	0.0857831814099211	0.0883434145884447	0.1692986558737308	0.2549729653537555	0.6411278993006776	0.6411202453898545	0.7410198811342658
1	3276953	G	A	PRDM16	D+32816	32816.0	DNM	0.10400000214576721	0.0	0.0	0.006864	0.0644505908745463	0.0859911016311981	0.6954019619108815	0.7419780339893468	0.8137477279676876	0.7768479385838876	0.6411278993006776	0.6411202453898545	0.7410198811342658
1	3302976	A	G	PRDM16	D+58839	58839.0	DNM	2.6110000610351562	0.0	0.0	0.007561	0.4044232292418379	0.7061615132350183	0.7306767646684067	0.6093188662930844	0.5671943650184811	0.6088943713578377	0.5169872259172227	0.6379889080296852	0.6206630135187078
1	3337328	G	A	PRDM16	A-47824	47824.0	DNM	0.6150000095367432	0.0	0.0	0.006187	0.534882316520439	0.4604080664516869	0.4320937133333802	0.3718091802856323	0.3409709057941152	0.3549322362165357	0.4180874945433793	0.3460898260610421	0.2613288470564602
1	3355143	G	A	PRDM16	A-30009	30009.0	DNM	4.508999824523926	0.01	0.01	0.009818	0.0890275041228752	0.4208802709284038	0.247700629190401	0.8654662848867054	0.871672786380925	0.7206611982153941	0.7876395023367462	0.6956497088902942	0.6922799081369139
1	3401996	C	T	PRDM16	A-795	795.0	DNM	5.151000022888184	0.0	0.0	0.006046	0.4009128563586652	0.0920759034417676	0.1136089686014525	0.1529313713434711	0.2078999179215372	0.2183922815559309	0.2689246300921573	0.4722606249591138	0.9259706370345762
1	3416409	G	A	PRDM16	A-1419	1419.0	DNM	1.0880000591278076	0.0	0.0	0.009726	0.8247748445101727	0.9028731293157508	0.8848409201235399	0.8220784366539993	0.8906898248553873	0.8359044087928211	0.8534718691149921	0.6960727447175037	0.1805797263808918
1	3425760	G	A	PRDM16	D+10	10.0	DNM	0.6589999794960022	0.0	0.0	0.006889	0.026620967452488	0.9788598722988456	0.9853134187418848	0.9767973033374516	0.9421163953558124	0.9705652160707986	0.9546291102086688	0.9297251720854504	0.9274173454349494
1	3427162	G	A	PRDM16	D+937	937.0	DNM	0.21199999749660492	0.0	0.0	0.008375	0.9101368697756256	0.868754535369872	0.8859349093970512	0.9022545707220052	0.8845512531962075	0.8458374899637332	0.7977253790953822	0.7548790858937177	0.9274173454349494
1	3470021	G	T	ARHGEF16	D+428	428.0	GTEx	16.5	0.21	0.21	0.007292576606631252	0.3490072679764743	0.9626451733887424	0.9541603251247008	0.9431526514774456	0.9313579230588784	0.9026059638982534	0.8871245140083241	0.8518880336102692	0.8022355411249558
1	3477843	C	G	ARHGEF16	A-32	32.0	GTEx	2.345	0.28	0.51	0.15697889336399762	0.0030085766953567	0.0047710477826331	0.0082271980038506	0.0165008578338086	0.0054777498113853	0.0344640146780645	0.0094772630271047	0.0147161226077033	0.0250460184614671
1	3523661	T	C	MEGF6	D+463	463.0	DNM	8.161999702453613	0.0	0.0	0.007147	0.05770049818748	0.1163936009805296	0.7349020490704413	0.6482088937554773	0.6129451829988827	0.6777336220974649	0.6632275777854043	0.6658467621768174	0.7952859325474623
1	3526643	C	A	MEGF6	A-2397	2397.0	DNM	1.4199999570846558	0.0	0.0	0.0061329999999999996	0.6489572350531286	0.4717085802793954	0.1054335582284487	0.1437924647253663	0.1082889493517849	0.1742498401595523	0.4180087442043153	0.7047355299214259	0.7935379070436736
1	3535964	C	T	MEGF6	A-11718	11718.0	DNM	0.22300000488758087	0.0	0.0	0.008508	0.811573135449666	0.8033459712618628	0.8263031135896215	0.8368929044749842	0.8587094612619405	0.9019035225641756	0.8710536114808272	0.7989489522231187	0.7710608100408131
1	3541270	C	T	MEGF6	A-17024	17024.0	DNM	0.7820000052452087	0.0	0.0	0.008368	0.3654483545515242	0.7685678115890763	0.7527048777303808	0.698402028352432	0.6558361786062462	0.5033786493657391	0.5041752263100022	0.4111835553907993	0.1452502960054237
1	3544027	T	C	MEGF6	A-19781	19781.0	DNM	2.6059999465942383	0.0	0.0	0.008528	0.0266566633418961	0.0426374142520557	0.0604478906995668	0.1002621321512988	0.155477481581115	0.5355990570776415	0.5793516610974297	0.7100111210449421	0.8424555798712449
1	3563015	T	C	MEGF6	D+16810	16810.0	DNM	1.99399995803833	0.0	0.0	0.010054	0.6617028191048703	0.6088612938947053	0.5405581182290116	0.6216689405606076	0.1140885754875572	0.5372897445901504	0.0866846787812558	0.1097043837269311	0.149032211957267
1	3575738	C	T	MEGF6	D+4087	4087.0	DNM	0.6869999766349792	0.0	0.0	0.00719	0.3103736557685975	0.8331356396037444	0.9286616590959011	0.8994985722288259	0.8898524587205806	0.792753328614049	0.7782730731201759	0.8052668687353264	0.7830864528989216
1	3577602	C	A	MEGF6	D+2223	2223.0	DNM	0.5799999833106995	0.0	0.0	0.006959999999999999	0.0581611218562801	0.836696277706698	0.6711045734927064	0.0597512965099143	0.08653303597163	0.1218151644779622	0.1551838625971862	0.1868379162214614	0.4738056929617346
1	3579562	T	G	MEGF6	D+263	263.0	DNM	0.16500000655651093	0.0	0.0	0.008485	0.1200289439874773	0.778681087554075	0.8220790017377193	0.94304569062941	0.9236026544067552	0.8945785079429606	0.8797200376834956	0.6116283971884835	0.820465225881594
1	3602712	C	T	MEGF6	A-112	112.0	DNM	0.09300000220537186	0.12	0.12	0.009725	0.9090333778081297	0.9523762453873909	0.9833167612914624	0.9766934654338844	0.9657109053161776	0.9607614090256704	0.9274582987787864	0.904187473196828	0.7691737151046787
1	3648881	T	C	WRAP73	D+1050	1050.0	DNM	0.6200000047683716	0.0	0.0	0.006173	0.9161280091757016	0.9719010921258646	0.9623658309511024	0.9104870427082176	0.8945323454006068	0.0394192632465094	0.1891690089221217	0.9258597003859655	0.8527641015438638
1	3713449	C	T	TP73	D+5658	5658.0	DNM	1.687000036239624	0.0	0.0	0.008471	0.0232178289329755	0.0255971338124522	0.040488937771201	0.0625514065937068	0.0700841804126552	0.110658651670868	0.1053708703468028	0.1524324560064545	0.1886418904171503
1	3735905	G	A	TP73	A+3159	3159.0	DNM	0.08399999886751175	0.0	0.0	0.0066430000000000005	0.9427995865535834	0.9141454849861292	0.8634383625571911	0.7885278634960973	0.7780755404718024	0.6961287071886538	0.5551937793065498	0.4980948850461923	0.4561477380936285
1	3755404	T	C	CCDC27	A-53	53.0	DNM	0.052000001072883606	0.01	0.01	0.0061340000000000006	0.0019777967656003	0.0024661852795019	0.0034175927858462	0.0027540466528866	0.0063443774302272	0.0040791438003322	0.0094354572915522	0.0185539734112533	0.0077183534951818
1	3768981	C	T	CCDC27	A-802	802.0	DNM	1.2680000066757202	0.01	0.01	0.0060409999999999995	0.4942825453848785	0.8772016892547885	0.8741531256668879	0.9049648961523372	0.1695902953312814	0.8931323510057293	0.7950643954161469	0.9214141898718536	0.9103774769328236
1	3822147	C	T	CEP104	D+1027	1027.0	DNM	0.40400001406669617	0.02	0.02	0.008706	0.9468476960063732	0.734434454164875	0.886654464328289	0.82330536346194	0.8523675222887163	0.2335446108654124	0.8334799774832364	0.6854706818726968	0.9528960243526028
1	3823828	G	A	CEP104	A-266	266.0	DNM	0.14399999380111694	0.03	0.03	0.006022	0.0910092616652455	0.135561386640636	0.8934286772930977	0.837946117496882	0.7589492591236088	0.9151572354961828	0.9734280800375668	0.9632264113914388	0.9528960243526028
1	3838125	T	A	CEP104	A-606	606.0	DNM	0.052000001072883606	0.0	0.0	0.0060869999999999995	0.9398281238035152	0.9167910807472316	0.8741464812161377	0.8877609854451269	0.8859675090235102	0.8447814916832348	0.8972512242761045	0.8674763950369612	0.1632868287726929
1	3880582	G	A	DFFB	A-2925	2925.0	DNM	5.519999980926514	0.0	0.0	0.006834999999999999	0.6777632310236984	0.8648335119616439	0.8648921292963214	0.8706968265028683	0.8303887339384933	0.6218062087403327	0.853782981565615	0.7171852853311237	0.7866172712645854
1	3882657	G	T	DFFB	A-850	850.0	DNM	1.3650000095367432	0.0	0.0	0.006212	0.9077870533845228	0.9122995613389282	0.942448308127414	0.916169630536151	0.8927454441088586	0.871253094596731	0.8751243234519482	0.804138773196101	0.8117772493997802
1	3895354	C	T	C1orf174	A-60	60.0	GTEx	0.228	0.23	0.23	0.00940376897510607	0.0252572377816637	0.0652944649079942	0.7426680440222222	0.0294392167655273	0.0327796897990077	0.0487861860472722	0.0582733064545139	0.0802823146310793	0.1081921553251037
1	4675335	C	T	AJAP1	D+19881	19881.0	DNM	1.9700000286102295	0.0	0.0	0.006095000000000001	0.8021023314110037	0.9333134661889948	0.9169220871705036	0.8734231570235997	0.86953084574955	0.8114910680145441	0.7931384149015086	0.7458630439681051	0.8301537296683387
1	4714243	C	T	AJAP1	D+1544	1544.0	DNM	0.6079999804496765	0.0	0.0	0.008582	0.1102531601375299	0.870000436060353	0.4961432871895771	0.4855651651159295	0.7175979052678962	0.6735368855682571	0.6848897543864425	0.0576259113078494	0.1860034342423709
1	4725925	C	G	AJAP1	D+13226	13226.0	DNM	2.6059999465942383	0.0	0.0	0.007039	0.4683152038963872	0.4182211827169141	0.3423314830492244	0.5043531894046301	0.6912108743477737	0.4277182415915358	0.545208041867958	0.6455323200825719	0.5936545708452524
1	5865308	G	A	NPHP4	A-35	35.0	DNM	0.1289999932050705	0.03	0.05	0.006662	0.9967055139000284	0.9963126501890606	0.9871105472447808	0.9736001889381404	0.9744937397493364	0.9295019908994132	0.9492245036055016	0.0024757045145627	0.9398679226696696
1	5866372	C	T	NPHP4	D+1	1.0	DNM	29.5	0.99	0.99	0.9743930000000001	0.0076351062519932	0.0144153144396008	0.0279985429110354	0.8738631018255563	0.847769080072588	0.9290168235478272	0.800221084285224	0.4063150090494777	0.9398679226696696
1	5875043	G	A	NPHP4	A+58	58.0	DNM	23.600000381469727	0.01	0.01	0.015343	0.0242965293718002	0.963826056111777	0.9540542093377202	0.9752209971171318	0.9713856824533998	0.9618680266927708	0.948096720971993	0.9330106049703076	0.9352573846834336
1	5879732	C	T	NPHP4	D+382	382.0	DNM	1.694000005722046	0.01	0.01	0.007295999999999999	0.9333596374549438	0.8749445391849113	0.9137761351653256	0.9005037699795252	0.9399495824630074	0.1442146324292711	0.8971345571071209	0.6959142879987207	0.6506344077090822
1	5920575	G	A	NPHP4	D+7074	7074.0	DNM	0.40299999713897705	0.0	0.0	0.006885	0.3631631819491853	0.6883009309204139	0.1001006048013582	0.1393344614970224	0.1743365080417873	0.2123654595111102	0.2270440331062536	0.2945521417097335	0.2713978602622617
1	5989949	G	C	NPHP4	D+2295	2295.0	DNM	1.9290000200271606	0.0	0.0	0.006345	0.8573726730069738	0.7970723729172496	0.7299384489350509	0.8334795261712505	0.8158355348535975	0.893675925341856	0.6298549340976329	0.8173866271251735	0.769376524693516
1	5999822	C	T	KCNAB2	D+7034	7034.0	DNM	0.503000020980835	0.0	0.0	0.00716	0.7125242304186287	0.6511971812120171	0.8300220517594896	0.7907502288532743	0.687078665110606	0.7314462426008085	0.5291779728496053	0.6974450671260458	0.6407469573732875
1	6002850	T	C	KCNAB2	D+10062	10062.0	DNM	6.961999893188477	0.0	0.0	0.006422	0.062854789024091	0.0937488695184231	0.1424490116574934	0.4146731545837993	0.1559515176224849	0.1770307913834901	0.2184262182239951	0.274778487683261	0.4438111205326359
1	6008546	G	A	KCNAB2	A-10089	10089.0	DNM	0.21199999749660492	0.0	0.0	0.009867	0.1364994185481904	0.866339386750531	0.8194145769869058	0.7460523054161616	0.7138217107531565	0.708171448641181	0.7399216579960275	0.6600129382091483	0.2144025712392824
1	6011426	C	T	KCNAB2	A-7209	7209.0	DNM	1.3990000486373901	0.0	0.0	0.006282	0.0809867360920746	0.0995525786125889	0.115140514499364	0.4798298776000952	0.4622802401587533	0.5930146804008743	0.0999516803475126	0.1349149930584327	0.1559180803782688
1	6011575	G	A	KCNAB2	A-7060	7060.0	DNM	0.36399999260902405	0.0	0.0	0.006314	0.5762398673795022	0.6973669776383167	0.5988236977071955	0.7102762439566145	0.4622802401587533	0.5930146804008743	0.0999516803475126	0.1349149930584327	0.1559180803782688
1	6041365	G	A	KCNAB2	A-466	466.0	DNM	0.4259999990463257	0.0	0.0	0.008315000000000001	0.9576299083437136	0.9684787027536916	0.8949408761138249	0.9310789577953572	0.9088573049100284	0.3682505862114348	0.6144791734519968	0.8985280969929567	0.849190789740539
1	6046488	G	A	KCNAB2	D+4616	4616.0	DNM	0.04699999839067459	0.0	0.0	0.008589	0.4869526145380849	0.6782112178579034	0.8024552027221924	0.7895471144969034	0.1171498144090375	0.718908209919375	0.0983348678306809	0.123218270495795	0.1431024458836413
1	6066510	G	C	KCNAB2	A-6245	6245.0	DNM	0.4449999928474426	0.0	0.0	0.01217	0.0924057044182807	0.7004545978066751	0.7142999523944646	0.8752891163433443	0.8693816121809705	0.8290622252438102	0.8943530173532691	0.8162469017350283	0.1567814697707479
1	6079676	C	A	KCNAB2	A-2519	2519.0	DNM	0.41600000858306885	0.0	0.0	0.006102000000000001	0.7387492179910803	0.6861871136930577	0.5831488521125054	0.1208962069887593	0.4819937019532528	0.0733770840585534	0.8750280730375367	0.8295354601423203	0.5759135606217176
1	6084625	G	A	KCNAB2	A-579	579.0	DNM	0.7429999709129333	0.0	0.0	0.006171	0.0201257336360996	0.0135127868343406	0.0208602531301225	0.0422261128905388	0.058320576139113	0.0979469555553998	0.1774750696843278	0.974193360808856	0.234331993502367
1	6088990	G	A	KCNAB2	A-18	18.0	GTEx	4.707	0.27	0.35000000000000003	0.1612761105957379	0.9872949038885732	0.9931364491507676	0.9883833504134802	0.9759939258730094	0.9721986640181772	0.1215558374666009	0.0513102209190067	0.0698125413404856	0.6042083955443699
1	6097324	G	A	KCNAB2	D-34	34.0	DNM	4.807000160217285	0.11	0.11	0.008936	0.9897774796491868	0.9936108358846776	0.9891054458700048	0.0950253446461996	0.8423752131821035	0.9320407478274548	0.9199721554356692	0.9453266170944272	0.7299561351832143
1	6129057	C	T	CHD5	A+13	13.0	DNM	24.200000762939453	0.03	0.04	0.013055	0.0449868448422911	0.9587515259668072	0.9882612097746906	0.9786312524763974	0.9956000481839103	0.959028668484292	0.9887746738909572	0.9896072744717505	0.9965657576290208
1	6150645	G	C	CHD5	D+387	387.0	DNM	0.07000000029802322	0.0	0.0	0.0074319999999999985	0.7909725486874817	0.847800759918271	0.897508565478717	0.0782906563453352	0.6471508824532048	0.0116261049628025	0.5178748686279065	0.0189653793875429	0.0241729714695196
1	6152442	C	A	CHD5	D-31	31.0	DNM	4.757999897003174	0.0	0.0	0.005555	0.6216262127922919	0.9810234551584278	0.9914169330309718	0.981051534439246	0.9744196106564472	0.9590146508080022	0.958019263694052	0.9386583513232588	0.9275235790291022
1	6177423	T	A	CHD5	D+2522	2522.0	DNM	4.767000198364258	0.0	0.0	0.006201	0.3755568925486249	0.8430954145027416	0.7614900141722226	0.8054464151525266	0.7786368732738772	0.7495080185002176	0.5807895839551531	0.5235598973665656	0.6137674874982375
1	6197975	C	T	RPL22	A-219	219.0	DNM	7.160999774932861	0.0	0.0	0.009897	0.7338743330614252	0.64609380851006	0.9339572863437776	0.946578521559052	0.9918794504888376	0.9319208188191976	0.9811300576433036	0.9800475370156349	0.920639642127994
1	6198004	C	A	RPL22	A-248	248.0	DNM	2.8989999294281006	0.0	0.0	0.007789	0.7338743330614252	0.64609380851006	0.9339572863437776	0.946578521559052	0.9918794504888376	0.9319208188191976	0.9811300576433036	0.9800475370156349	0.920639642127994
1	6233040	G	A	ICMT	D+434	434.0	DNM	0.3479999899864197	0.0	0.0	0.008445999999999999	0.1545346444254218	0.7453876840521778	0.7674442237444529	0.6703767246948785	0.6331204885497375	0.6160776516965671	0.7899446511505813	0.9691910711819562	0.9575471242566064
1	6266719	G	A	ACOT7	A-2024	2024.0	DNM	2.243000030517578	0.0	0.0	0.006111999999999999	0.9513690938339312	0.9251432986225382	0.7733949156662859	0.8054635913471017	0.0616110300188687	0.1129692319793036	0.0566953829940101	0.0705277771720563	0.1112845186749001
1	6298199	A	G	ACOT7	A-3219	3219.0	DNM	3.635999917984009	0.0	0.0	0.00625	0.4440770104096059	0.292867616965368	0.5163304965437131	0.7296322537704675	0.7211921908902172	0.6363129461806895	0.7878485310145086	0.7293486556619202	0.7310030189655938
1	6319110	C	T	ACOT7	A-532	532.0	DNM	1.1490000486373901	0.0	0.0	0.006145	0.7419512370679416	0.7795936856114358	0.7334797457598633	0.6202749362236184	0.72302444748222	0.6819996682483278	0.959962744284038	0.9235947869193252	0.9040826535992909
1	6345447	C	T	ACOT7	D+4302	4302.0	DNM	4.010000228881836	0.0	0.0	0.008597	0.726864344960381	0.8065261809267201	0.7261530662576812	0.6642276470370089	0.6520014611234362	0.6857649718517272	0.4931433732561904	0.5046613896218118	0.4082132088919449
1	6346912	G	A	ACOT7	D+2837	2837.0	DNM	0.12300000339746475	0.0	0.0	0.007006999999999999	0.651148326982562	0.5703403480387355	0.3758883044377896	0.5906748878179792	0.3383812644570019	0.5918021514018066	0.5439383141788527	0.6461879529281784	0.6125815342835124
1	6346912	G	A	ACOT7	D+2837	2837.0	DNM	0.12300000339746475	0.0	0.0	0.007006999999999999	0.651148326982562	0.5703403480387355	0.3758883044377896	0.5906748878179792	0.3383812644570019	0.5918021514018066	0.5439383141788527	0.6461879529281784	0.6125815342835124
1	6358643	T	C	ACOT7	A-8777	8777.0	DNM	1.722000002861023	0.0	0.0	0.006261999999999999	0.3525691798561348	0.3553763797252663	0.5266974031141368	0.4464873706173866	0.4136457029266848	0.5650914692315899	0.8783589207120197	0.5954251073944046	0.7792929478277162
1	6419240	C	A	HES2	D+1	1.0	DNM	33.0	0.89	1.28	0.26556199999999996	0.9903210840362408	0.9920048432030608	0.0404420357659058	0.0139310649045452	0.0279364264997851	0.0182969613571602	0.0235239901727354	0.0315895825610385	0.0365578770278544
1	6427014	G	A	ESPN	A-1212	1212.0	DNM	1.4170000553131104	0.0	0.0	0.00617	0.8394291806756733	0.8053598661392487	0.1164021784418059	0.4108873651522338	0.5275913848338704	0.2603837884016189	0.0524059200810447	0.0708795801623818	nan
1	6462365	G	A	TNFRSF25	A-47	47.0	GTEx	1.336	0.14	0.17	0.14622184349805864	0.0052478825247301	0.0117097848227923	0.0504917675255205	0.0109783209098698	0.9531772363211096	0.0990169715121879	0.1290951391596269	0.9620270830153296	0.9120134742827783
1	6547430	C	G	NOL9	D+2141	2141.0	DNM	7.673999786376953	0.0	0.0	0.006364	0.8679534725107911	0.8504452801941974	0.0988788075634173	0.1449057944282767	0.1595077633155602	0.1235175333873792	0.2103353500549794	0.194699695443279	0.7376860777977583
1	6586619	G	A	ZBTB48	A-76	76.0	DNM	7.984000205993652	0.1	0.1	0.007297	0.0073619593503035	0.9993068009185034	0.9989431414806806	0.9984619498494156	0.9975932429381066	0.995422449931586	0.9963162341393416	0.9987192626674516	0.9908581163431692
1	6598505	G	A	KLHL21	D+542	542.0	DNM	0.5619999766349792	0.0	0.0	0.014332	0.4499020905762167	0.7591468547631577	0.6571047157621224	0.8951490913207518	0.8765009312467295	0.8332324839400261	0.8573121634273703	0.9509263903123342	0.8383491685772617
1	6614370	C	T	PHF13	D-12573,D+265	12573.0	DNM	7.456999778747559	0.0	0.0	0.007696	0.1953274667546578	0.6831716488028579	0.0493422775457431	0.0984391133179918	0.0751117910612994	0.8390965451879264	0.7844729609252484	0.8716675025622015	0.0990270934295487
1	6622613	G	A	PHF13	A+1203	1203.0	DNM	0.16300000250339508	0.0	0.0	0.012726000000000001	0.4899339547808385	0.1937877629732354	0.41716324164773	0.3146370455383858	0.3102673182874034	0.3134391356389295	0.2907841686540595	0.7369560318948661	0.5242299513063835
1	6643497	A	C	DNAJC11	D+1061	1061.0	DNM	0.28200000524520874	0.0	0.0	0.008244	0.0938504099697347	0.1201783310855693	0.1527475194701949	0.521491908646067	0.1911340629521813	0.2155038614804379	0.2818173244912582	0.1778567638486084	0.7446801113328066
1	6651444	A	G	DNAJC11	D+85	85.0	DNM	1.0399999618530273	0.02	0.03	0.006887999999999999	0.0352220142515593	0.8606902542075424	0.0467964757833221	0.9690340537575852	0.9567866403768488	0.9435640564974656	0.9372233408227174	0.9100765389563662	0.8878153930546407
1	6696009	C	A	DNAJC11	D+5720	5720.0	DNM	1.5670000314712524	0.0	0.0	0.006679999999999999	0.8119693598220956	0.7781062896132966	0.8049714953062819	0.9077544662985496	0.8907264017104313	0.8517093388095722	0.8382798592605052	0.7461276230765317	0.7620039132593046
1	6701088	G	A	DNAJC11	D+641	641.0	DNM	8.918000221252441	0.09	0.09	0.007081000000000001	0.7822048069747225	0.9203233651500956	0.9225061617509456	0.0602302781177232	0.0785846415248744	0.958098829290402	0.9355326390988628	0.8781293384795423	0.8500638367324864
1	6804490	G	A	CAMTA1	A-15691	15691.0	DNM	1.9579999446868896	0.0	0.0	0.006266	0.5270783149232191	0.3532568917578922	0.3728302936925401	0.6895231068613041	0.1962450688303258	0.7862281003011464	0.2495753801162199	0.1567253247272436	0.1790518941449837
1	6808011	A	G	CAMTA1	A-12170	12170.0	DNM	7.136000156402588	0.0	0.0	0.007143000000000002	0.6718897413632329	0.5551540084994616	0.7002819201368288	0.5865010725362408	0.4180539454965845	0.6398056838562316	0.4777258068750018	0.4858820878489864	0.4678334334504478
1	6840864	G	A	CAMTA1	D+15654	15654.0	DNM	4.256999969482422	0.0	0.0	0.008506999999999999	0.8642172864532535	0.8037910265818872	0.8015400273438691	0.6891885614351492	0.5460900073495094	0.8275023693766729	0.7987199667109678	0.4678107532509067	0.7047671842496142
1	6845838	G	A	CAMTA1	D+20628	20628.0	DNM	2.315999984741211	0.0	0.0	0.007245999999999998	0.4403148103614311	0.5176131229527895	0.4244539629458524	0.4203619883006693	0.4053003276798521	0.4804504035143872	0.4461012262691686	0.6512338544960277	0.5990106755104524
1	6854662	G	A	CAMTA1	D+29452	29452.0	DNM	0.5730000138282776	0.0	0.0	0.008533	0.1542394443098649	0.1549983369088327	0.3013451885968718	0.2865992501029595	0.280900005218298	0.5349098546600597	0.5398802411510383	0.6108666419532335	0.5028036011256898
1	6857562	A	G	CAMTA1	D+32352	32352.0	DNM	1.277999997138977	0.32	0.32	0.021112	0.0207767679807285	0.034313941162357	0.0722728633596062	0.1028791596156436	0.1165226432678835	0.1790688057640685	0.1964364013233946	0.2330055169105301	0.254949036847605
1	6866584	A	G	CAMTA1	D+41374	41374.0	DNM	3.8540000915527344	0.0	0.0	0.007063	0.2379888955466884	0.0883338016582417	0.8172490723174203	0.8719225822066335	0.8433340144756561	0.8535355305262158	0.8466069784467127	0.1456885962043074	0.8306076368433557
1	6868144	T	C	CAMTA1	D+42934	42934.0	DNM	7.130000114440918	0.0	0.0	0.007047	0.8562200869669222	0.7076619128266468	0.6913855868574328	0.0464842476729184	0.8355607012417111	0.0758644428401992	0.1085121338716875	0.7556059515762082	0.1678896406793542
1	6880276	A	G	CAMTA1	D+55066	55066.0	DNM	1.3730000257492065	0.0	0.0	0.015512999999999999	0.6155840722789928	0.6047893114763458	0.4174030281498019	0.4391703117284131	0.2066460633306299	0.4789878926214845	0.6737490119749127	0.1692463129738255	0.3593418925418222
1	6881248	G	A	CAMTA1	D+56038	56038.0	DNM	9.293999671936035	0.0	0.0	0.015597999999999999	0.5562547168694959	0.4621080174291172	0.6397308450256124	0.0708783476500818	0.0813444871607923	0.1123127374730646	0.1269192964580819	0.1692463129738255	0.3593418925418222
1	6921438	G	A	CAMTA1	D+96228	96228.0	DNM	0.4090000092983246	0.0	0.0	0.008517	0.3679068722606461	0.2563917550568824	0.6220374543780286	0.5343420443965593	0.49011815299562	0.4646992079234136	0.4316588029754017	0.3947505760410533	0.1435486269790835
1	6928176	C	G	CAMTA1	D+102966	102966.0	DNM	6.3460001945495605	0.0	0.0	0.0070560000000000015	0.7362987196324555	0.750568491686793	0.7343255452553541	0.7108282243913674	0.6727810163196173	0.6088530970887622	0.1209381595948538	0.6034220836331654	0.1803170396753501
1	6941272	G	A	CAMTA1	D+116062	116062.0	DNM	4.468999862670898	0.0	0.0	0.008662000000000001	0.2531735846115314	0.4230333922503667	0.6711100453933241	0.6822728009103383	0.6548637219534772	0.74714681880518	0.7114470909527527	0.6525015082462912	0.597521473672418
1	6983364	C	T	CAMTA1	A-107940	107940.0	DNM	0.2160000056028366	0.0	0.0	0.0060479999999999996	0.6768960165049969	0.7690883464141662	0.7962692190737949	0.7187316161042439	0.6810317794347364	0.615147812502677	0.5605322745139597	0.5706811458310619	0.5655567509517564
1	6990983	T	C	CAMTA1	A-100321	100321.0	DNM	1.4270000457763672	0.0	0.0	0.006104999999999999	0.6906670016538443	0.6759324603131305	0.5692773886214172	0.4525076268159434	0.472289130772986	0.483811530784764	0.4512404150628982	0.5111435777782624	0.5264550622239134
1	6999490	C	G	CAMTA1	A-91814	91814.0	DNM	0.6809999942779541	0.0	0.0	0.015716	0.2807625952456791	0.3097733639866162	0.2320793300517563	0.5217776580649065	0.5489361743633311	0.4173217983432664	0.7067745708349578	0.2033217761689817	0.700629868637332
1	7029272	C	T	CAMTA1	A-62032	62032.0	DNM	1.3209999799728394	0.0	0.0	0.251781	0.2112098393127534	0.272099704906422	0.3007020448492609	0.3145570200863885	0.3041877572876945	0.2441061511899839	0.4982495063520412	0.6678718099682359	0.5730761578978882
1	7038373	A	G	CAMTA1	A-52931	52931.0	DNM	0.23399999737739563	0.0	0.0	0.00624	0.3466669867887068	0.3070519954063095	0.393260416349101	0.7116663446130184	0.4063239919296827	0.6571330892700139	0.5292810288488742	0.598767235802496	0.5472633260386265
1	7051952	G	A	CAMTA1	A-39352	39352.0	DNM	0.0560000017285347	0.0	0.0	0.006026	0.592588682525356	0.6591974221206964	0.6766591388948168	0.6078842636780089	0.1999212866079453	0.7103628787011532	0.3605491912534623	0.4058178329226542	0.6398681158216589
1	7058580	G	T	CAMTA1	A-32724	32724.0	DNM	1.6699999570846558	0.0	0.0	0.01654	0.0454734336032496	0.0637828216077095	0.8759934430996598	0.8448447018271177	0.7711249626306464	0.7523504917478718	0.3510767893583986	0.3670032054776598	0.5336287271090748
1	7091424	T	C	CAMTA1	D+53	53.0	DNM	14.579999923706055	0.0	0.0	0.007094	0.038796297446316	0.9741095520486918	0.9925861609379776	0.9831318058231204	0.9802504490418572	0.9670911686303096	0.9619596973264746	0.9456900499356724	0.9298819648192966
1	7105198	T	G	CAMTA1	D+13827	13827.0	DNM	21.100000381469727	0.0	0.0	0.00894	0.3812091165932391	0.1072801351435117	0.154801045602038	0.1830193798222654	0.3473962399968398	0.9186920262005944	0.90957516622641	0.1957609193397152	0.8495423263611903
1	7111192	G	A	CAMTA1	D+19821	19821.0	DNM	0.009999999776482582	0.0	0.0	0.010134	0.6671560752398935	0.5737120918362658	0.5141202395441751	0.4185397502034793	0.3850650360867252	0.3560178273692014	0.3752181433003392	0.6133685136323659	0.3245204518983943
1	7134232	A	C	CAMTA1	D+42861	42861.0	DNM	1.6150000095367432	0.0	0.0	0.0072159999999999985	0.1965122768921339	0.1836154330949471	0.2300705562499658	0.2325906581019914	0.2755305228978428	0.6930074379347914	0.6531990623848519	0.5778335041467687	0.5167569008377002
1	7194554	A	G	CAMTA1	A-54937	54937.0	DNM	18.260000228881836	0.0	0.0	0.011028	0.327562693472943	0.1568432828422374	0.2760673528430041	0.9065564267269396	0.1688265705979633	0.8406821001282617	0.246250365800186	0.7386031095313897	0.6988470757754569
1	7198452	T	A	CAMTA1	A-51039	51039.0	DNM	0.7710000276565552	0.0	0.0	0.006017	0.6504342624989645	0.4810307880118992	0.6296400740113643	0.0696205817655176	0.4108526942755271	0.109211715973843	0.6716694196877792	0.2239037048343836	0.4335489553374655
1	7201364	A	G	CAMTA1	A-48127	48127.0	DNM	1.4299999475479126	0.0	0.0	0.006013	0.8017952000666584	0.7631772843451791	0.6656555376025102	0.5661539182217954	0.529731374699643	0.4180359210742524	0.3857726331877262	0.4680302666870189	0.5685988947843168
1	7225596	G	C	CAMTA1	A-23895	23895.0	DNM	3.4260001182556152	0.0	0.0	0.006108	0.1808937605247862	0.4101386183065958	0.7252716994081748	0.6356491918405268	0.6128837338824088	0.5281946089574509	0.5561776724316452	0.5906583222486317	0.5885959202436806
1	7229795	A	G	CAMTA1	A-19696	19696.0	DNM	7.659999847412109	0.0	0.0	0.008464	0.8288608991823881	0.6820051384726272	0.6147590448562962	0.6263072938319895	0.82959574772114	0.7867327366475793	0.762163281536351	0.7085341299781214	0.6626755027263403
1	7230418	G	T	CAMTA1	A-19073	19073.0	DNM	0.4129999876022339	0.0	0.0	0.0060810000000000005	0.1227487262679791	0.3436290506927004	0.7075964832876429	0.6495033542375429	0.6673291141524631	0.6079941250361149	0.762163281536351	0.7085341299781214	0.6626755027263403
1	7250493	G	A	CAMTA1	D+867	867.0	DNM	0.003000000026077032	0.01	0.01	0.009387999999999999	0.1145773504007279	0.8779362456298637	0.8259484171745763	0.045110152106914	0.7096256139425119	0.0742173658761476	0.8274910628087426	0.8498310037288209	0.9384038305902532
1	7261718	T	C	CAMTA1	D+12092	12092.0	DNM	2.4049999713897705	0.0	0.0	0.006959	0.0763342414432796	0.1001772399569727	0.1891192428765625	0.6483193679160396	0.632089508928898	0.8504975885702982	0.8252918866734009	0.7802001788089579	0.2049246031209498
1	7272559	G	A	CAMTA1	D+22933	22933.0	DNM	0.9470000267028809	0.0	0.0	0.008572	0.1379203105405462	0.2169544958311261	0.2077070938501309	0.2761206003080004	0.280744431661511	0.2802764285764348	0.3446581506114818	0.3085501210231361	0.3283158884894935
1	7282407	C	G	CAMTA1	D+32781	32781.0	DNM	2.552999973297119	0.02	0.02	0.007061	0.7752611741091944	0.8282958585412393	0.7463047082578016	0.6414875365238115	0.7730274467843335	0.2301032713362661	0.6669298159478186	0.481609571367307	0.4460381629700595
1	7290200	A	G	CAMTA1	D+40574	40574.0	DNM	0.0430000014603138	0.0	0.0	0.0070290000000000005	0.514587100757369	0.1580106731148847	0.1642103695643507	0.4064726927783861	0.1387916080014552	0.6096848125486238	0.3665740783050594	0.3540940709566279	0.4002379632509025
1	7338103	G	A	CAMTA1	D+88477	88477.0	DNM	4.364999771118164	0.0	0.0	0.006997	0.9155432322696316	0.8921713674168273	0.8852057786397324	0.8158325477176156	0.7596139825026079	0.710211799301141	0.6431579080409929	0.61573373456319	0.5889880187820995
1	7376941	C	T	CAMTA1	A-90889	90889.0	DNM	0.23499999940395355	0.0	0.0	0.006106	0.6241939208042195	0.5612197448910055	0.657749618334932	0.6919863293105905	0.6892537687572209	0.5629218444458463	0.6027599563275897	0.512017270328616	0.4782230789586017
1	7392227	C	T	CAMTA1	A-75603	75603.0	DNM	6.1529998779296875	0.0	0.0	0.006092	0.4971619322996651	0.5084075564761709	0.4145730784053005	0.2791596156436096	0.2208949429815599	0.4410942198111819	0.2968780837806385	0.343336458855768	0.6133927726388618
1	7403937	G	A	CAMTA1	A-63893	63893.0	DNM	0.968999981880188	0.0	0.0	0.0060799999999999995	0.6212570781770295	0.6813234764139257	0.4574282223436463	0.2378395470169048	0.5064055827010008	0.6979790404589076	0.4048593820334504	0.1360619871054028	0.1698636540107045
1	7412227	G	A	CAMTA1	A-55603	55603.0	DNM	1.0	0.0	0.0	0.006101	0.1198838622013488	0.1522860610668304	0.1282648681311036	0.1800732720845849	0.1647899488753104	0.2957246866075899	0.6034939872657785	0.4523997470507425	0.5152986033179648
1	7412638	G	C	CAMTA1	A-55192	55192.0	DNM	1.031000018119812	0.0	0.0	0.006101	0.1601462338342852	0.1412356464281866	0.6528747411595582	0.4929111112412338	0.5091937144381526	0.2957246866075899	0.3991183850930469	0.3746396563379053	0.5152986033179648
1	7427868	G	T	CAMTA1	A-39962	39962.0	DNM	4.163000106811523	0.0	0.0	0.006143	0.0364325938872794	0.039484482802112	0.4950428488903376	0.9219845531359242	0.1001698629148242	0.8760580425249573	0.855825629249237	0.7994853790967967	0.741881339006851
1	7433613	A	G	CAMTA1	A-34217	34217.0	DNM	2.180999994277954	0.01	0.01	0.006175	0.9413946354652646	0.0742343865461888	0.1084380225176527	0.5649121574276307	0.6602692934375758	0.5528353475955402	0.3267896014552285	0.3221076197329495	0.3201088604612083
1	7439317	G	A	CAMTA1	A-28513	28513.0	DNM	0.796999990940094	0.0	0.0	0.006036	0.073697977764297	0.6294339565085527	0.7497422343958983	0.6947497447968818	0.736284288972761	0.5851959320703407	0.6177516875419881	0.6510724903145148	0.6953355726087301
1	7451626	C	T	CAMTA1	A-16204	16204.0	DNM	0.31700000166893005	0.0	0.0	0.006038	0.6014088434072186	0.2854429561685039	0.619274339991073	0.5280059804386565	0.3737320633199006	0.5440493796010102	0.3139251016219653	0.5945528685754159	0.6228224527598522
1	7456711	C	T	CAMTA1	A-11119	11119.0	DNM	0.4480000138282776	0.0	0.0	0.006065	0.7416871852832791	0.705402611786418	0.6346290793996231	0.6301016713608426	0.5882333720397741	0.5178931744040346	0.4839879171701989	0.5752560384366573	0.5458861523544262
1	7461028	C	A	CAMTA1	A-6802	6802.0	DNM	4.321000099182129	0.0	0.0	0.006108	0.7063655648307277	0.5397212850835486	0.4401010581874094	0.4079326693172658	0.3653647419600415	0.3477271506035778	0.3099195288201935	0.3120434374931856	0.6259631041069907
1	7504614	A	G	CAMTA1	D+36713	36713.0	DNM	8.668000221252441	0.0	0.0	0.006866	0.8537023043016871	0.8070032074878798	0.7702335250843649	0.6877352211532644	0.6172568626714662	0.7229842386805317	0.5160918053952732	0.4821808877937446	0.5351720115041325
1	7531801	C	T	CAMTA1	D+63900	63900.0	DNM	1.6160000562667847	0.0	0.0	0.008484	0.3093716281442822	0.0691424530956472	0.1159816237943253	0.1556635573850805	0.2270803330151959	0.4399673543894406	0.437201465728533	0.4821285534646052	0.5199477717020746
1	7543190	C	T	CAMTA1	D+75289	75289.0	DNM	1.6759999990463257	0.0	0.0	0.008475	0.4099154574643381	0.2964299171817752	0.5069072974048339	0.3885626062533059	0.406639528265862	0.3177970754454701	0.6434816594349225	0.1991233999869164	0.5344959795413413
1	7555473	C	T	CAMTA1	A-84927	84927.0	DNM	4.49399995803833	0.0	0.0	0.0062380000000000005	0.8941024718474344	0.5868408326914643	0.0159388647994978	0.0313403092105391	0.0366241611098295	0.053499240319821	0.0615166537522592	0.0904482580663919	0.1082694161208513
1	7575160	A	G	CAMTA1	A-65240	65240.0	DNM	3.7230000495910645	0.0	0.0	0.009647	0.4915155271740092	0.525162051173149	0.7156347052951583	0.6088988302621127	0.6450055279820256	0.6179731530348659	0.4847598649383073	0.5234058018418777	0.490281557654903
1	7576977	T	A	CAMTA1	A-63423	63423.0	DNM	2.553999900817871	0.0	0.0	0.009913	0.5249890785247955	0.7281292756646449	0.1015072741101712	0.2347372920558148	0.872952976307464	0.8107925204794357	0.7809719736293309	0.7203253450794828	0.6901494416941747
1	7582332	C	T	CAMTA1	A-58068	58068.0	DNM	0.004000000189989805	0.0	0.0	0.0061	0.1752952759081987	0.5914125246310548	0.4752730673833293	0.7118876833022015	0.5217868817840922	0.9207448370172564	0.5954390914738661	0.8760475951648895	0.8504926341488854
1	7655799	G	A	CAMTA1	A-5927	5927.0	DNM	1.2389999628067017	0.0	0.0	0.015363	0.2147960537362985	0.2158129172026982	0.1978389119360131	0.2093395558001862	0.2285765702321947	0.2489874175780103	0.4238139080876598	0.4117592330113318	0.3636472503848553
1	7709572	A	G	CAMTA1	A-22876	22876.0	DNM	6.1479997634887695	0.0	0.0	0.006207	0.650329277465322	0.6049300044916172	0.6178877994595325	0.3342264954512361	0.3998269670910719	0.4073770357754461	0.36684338502013	0.339494246858123	0.3793794799189534
1	7726974	G	A	CAMTA1	A-5474	5474.0	DNM	0.8069999814033508	0.1	0.1	0.007056999999999998	0.2058509572415077	0.973830023674362	0.7234911820321545	0.2177500356210853	0.9125496165038672	0.3633132491182492	0.3248918155064279	0.3419147095808165	0.3596412781253441
1	7728215	G	C	CAMTA1	A-4233	4233.0	DNM	0.03099999949336052	0.0	0.0	0.009441	0.1870578049453378	0.4126415656248344	0.3242024900274611	0.6514762744053231	0.7346588135346068	0.231640543169381	0.6922222859570646	0.6286181556510172	0.6560928829286478
1	7736256	G	A	CAMTA1	A-88	88.0	DNM	0.12300000339746475	0.0	0.0	0.006019	0.9159645415616042	0.9929695534057584	0.9878793492815784	0.96088707237619	0.9694641783350898	0.9347352567142724	0.956682452382781	0.9382091483314798	0.9699590710934528
1	7741346	G	A	CAMTA1	D+2864	2864.0	DNM	0.8960000276565552	0.0	0.0	0.0085	0.4747253543599399	0.2696414391086691	0.3940692805154218	0.3080933057733484	0.28380469520019	0.3518288784379325	0.3352022765653574	0.6503587082143091	0.5793883649104644
1	7764954	C	T	CAMTA1	A-1505	1505.0	DNM	0.15399999916553497	0.0	0.0	0.006178	0.1918478999130291	0.335451648044152	0.2823191947238371	0.3443147771876714	0.2976053864539812	0.3086069311179175	0.7757793123831506	0.8081278120616091	0.7835055927158522
1	7814161	C	T	PER3	D+3594	3594.0	DNM	0.765999972820282	0.0	0.0	0.008516	0.5244110496087779	0.4738077317998088	0.5549775534819658	0.4886057419237728	0.470591477007545	0.7186333077121361	0.4623393517388755	0.6769648996561926	0.7368690448827278
1	7932490	C	G	TNFRSF9	D+672	672.0	DNM	2.5429999828338623	0.0	0.0	0.0071519999999999995	0.4099115944845254	0.5485533648900238	0.4325809079133845	0.3150320980136121	0.5104553720914694	0.0721731214172182	0.0840285562340615	0.8368637199531899	0.2565367462002175
1	7975831	C	G	PARK7	A-1821	1821.0	DNM	6.0970001220703125	0.0	0.0	0.006157	0.4951265820247041	0.4332766063788785	0.266724277963171	0.2780716598645033	0.3824002902739216	0.0852913301450907	0.8681670712748902	0.4211227167331748	0.8554006261987496
1	8343220	C	T	SLC45A1	A-527	527.0	DNM	3.5390000343322754	0.0	0.0	0.006261999999999999	0.7498657492268906	0.8217277728012146	0.8291750797138665	0.1866142792732127	0.8364063581303277	0.3341338984014397	0.9061820960618024	0.8762453026305269	0.8658540118633952
1	8368016	G	A	RERE	A-2042	2042.0	DNM	0.1080000028014183	0.0	0.0	0.0062439999999999996	0.4975325827677653	0.1030498608615496	0.6355548077291377	0.1155778325594286	0.1419372175352369	0.1786755320681601	0.2180023275100212	0.3605486382171438	0.2052220571845779
1	8401922	G	C	RERE	D+20805	20805.0	DNM	0.8629999756813049	0.0	0.0	0.008619	0.1374436481707519	0.2089030227195265	0.4622577609139012	0.3575349818576445	0.6571251469779958	0.7449740789802608	0.4570475233990591	0.5916919252491332	0.655637044233737
1	8402724	T	C	RERE	D+20003	20003.0	DNM	5.24399995803833	0.0	0.0	0.006968000000000001	0.8716198315408292	0.8561159224407021	0.8310273180729842	0.7947983456201679	0.7322764410427427	0.7374652770476905	0.6102995721231578	0.5916919252491332	0.4817249245258601
1	8406676	A	G	RERE	D+16051	16051.0	DNM	1.7619999647140503	0.0	0.0	0.007122	0.3796156618697585	0.3845787353897783	0.2315620400183543	0.3839137130443438	0.2147675882245936	0.3646168930132007	0.388929452335142	0.3680193637017815	0.4178572877211349
1	8417364	T	C	RERE	D+5363	5363.0	DNM	0.14399999380111694	0.0	0.0	0.007044	0.324577050164069	0.096827396948477	0.1740885181545937	0.3665923015515178	0.3145609533781652	0.4145229356440694	0.6766287465959923	0.419116567449501	0.5930693203174646
1	8492049	G	A	RERE	D+3014	3014.0	DNM	0.006000000052154064	0.0	0.0	0.008458	0.32858589413851	0.1178062018732605	0.156700185966451	0.1926204822216627	0.4884902391004629	0.5521243399037297	0.7304434227425146	0.5964906924849357	0.6861009759970023
1	8498556	C	T	RERE	A-1027	1027.0	DNM	0.675000011920929	0.0	0.0	0.006016	0.8336992569484982	0.7729273396348942	0.6867108249046522	0.0461309645799542	0.0502351404087926	0.0709582561387687	0.1444533997299155	0.1770761101056135	0.206259283367489
1	8533425	G	A	RERE	D+7789	7789.0	DNM	1.9529999494552612	0.0	0.0	0.008581	0.2669940550207638	0.8235698833646103	0.7604141994257632	0.9099580939889176	0.6915293368323566	0.8768227846425454	0.656663105077258	0.8071756180175466	0.7861749532089306
1	8666230	C	T	RERE	A-9789	9789.0	DNM	1.3480000495910645	0.0	0.0	0.006189	0.724646652258567	0.6944539771539573	0.7234593277535581	0.732319157117288	0.6960346299909729	0.7288366185315238	0.734718302259357	0.6190148062539523	0.5834426251673179
1	8766486	G	A	RERE	D+50674	50674.0	DNM	3.9140000343322754	0.0	0.0	0.006895999999999999	0.768819092939089	0.6135989038655089	0.0761493140972575	0.145440208300396	0.160704558012599	0.1976367755294982	0.2183027454701541	0.2854677744099668	0.3922974849679464
1	8865938	G	C	ENO1	D+341	341.0	GTEx	1.132	0.13	0.13	0.0075080567146505565	0.9341655332814292	0.9429153978385876	0.953828688862259	0.9226064094531528	0.3289624804374787	0.9796198561942164	0.9564325901958745	0.9505862171729286	0.9783013055142962
1	8870449	T	G	ENO1	D+3	3.0	GTEx	24.7	0.79	0.8200000000000001	0.7979015463882055	0.9748433463889012	0.9733198526155116	0.982838751687495	0.972366235505146	0.9634855694553024	0.9672508143880544	0.9257316246778284	0.9127601270561212	0.8815765837980248
1	8955621	C	T	CA6	A-1516	1516.0	DNM	0.37400001287460327	0.0	0.0	0.00615	0.083089908556911	0.1289480327518478	0.5388911427908101	0.5312885854427847	0.4928721463347309	0.0989788122822879	0.5911418507496352	0.1742689548398351	0.3698976487608334
1	8955850	C	T	CA6	A-1287	1287.0	DNM	1.1770000457763672	0.0	0.0	0.009703	0.7649269207346859	0.8036933529736481	0.5714073259368871	0.5312885854427847	0.4928721463347309	0.0989788122822879	0.5911418507496352	0.1742689548398351	0.3698976487608334
1	9020141	G	A	SLC2A7	A-808	808.0	DNM	1.7979999780654907	0.0	0.0	0.006057	0.9455568250687244	0.927941808821364	0.903449681574469	0.8789019727249837	0.9240430397414844	0.794640263594615	0.0242123264697389	0.8329226542227262	0.0413016898867549
1	9037709	C	T	SLC2A5	A+81	81.0	GTEx	0.175	0.59	0.61	0.0068139008774717215	0.9923129635636898	0.9875120527668224	0.9867544828545812	0.971811912862042	0.0135319732920681	0.0209229393821164	0.0235939904741256	0.0321332780915414	0.0524311075141918
1	9044021	C	G	SLC2A5	A-2084	2084.0	DNM	0.7919999957084656	0.0	0.0	0.006163	0.8284084415595211	0.8373876191319818	0.7539673233729108	0.7917218549509405	0.7042995361567089	0.6561775510029259	0.6920521463356301	0.6947556641008308	0.6369013012649524
1	9051945	C	T	SLC2A5	A-4211	4211.0	DNM	3.4230000972747803	0.0	0.0	0.006204	0.8994180787650826	0.8468694875274029	0.7635105134753369	0.7557478768857216	0.7443867939021018	0.6367654056209324	0.6100020708422494	0.6005204358286632	0.5412350524504227
1	9064481	C	T	SLC2A5	D+5023	5023.0	DNM	0.8640000224113464	0.0	0.0	0.008809	0.67918715472173	0.552373097148967	0.6301065535390299	0.5611974149827165	0.5135965924026458	0.4491894278685422	0.564767292748066	0.4920226491346664	0.4498355310810523
1	9108284	T	A	GPR157	A-2604	2604.0	DNM	0.2070000022649765	0.02	0.04	0.015656	0.0348024653048179	0.0766363360292813	0.1301321542169202	0.8826065656003763	0.8649845865132845	0.7941963705121047	0.8166069881689768	0.1410090349404333	0.8500000965759947
1	9114268	G	T	GPR157	A-2779	2779.0	DNM	2.5139999389648438	0.0	0.0	0.006268999999999999	0.7920364328872781	0.8149627755026377	0.7968130869101975	0.7390982888216154	0.7380355887922664	0.6774088792634179	0.0969426396141427	0.6045894299192452	0.0962920612600849
1	9251380	C	T	H6PD	D+4297	4297.0	DNM	0.09600000083446503	0.0	0.0	0.008348999999999999	0.6103481209830511	0.634765234296401	0.609482178410538	0.0884363221863734	0.5948220828616951	0.1172251542528461	0.1361593362415866	0.6243078421538484	0.2460640453366349
1	9253290	G	C	H6PD	D+6207	6207.0	DNM	5.013000011444092	0.0	0.0	0.0070480000000000004	0.8564751903299933	0.7973437862670711	0.7386786376218182	0.6459287539256388	0.7349070484575052	0.6432306694297064	0.6330117532450487	0.5624384889916192	0.582473002180686
1	9303712	T	C	SPSB1	D+10641	10641.0	DNM	2.125	0.0	0.0	0.00981	0.3018720195766037	0.534171097176734	0.5115072115741642	0.50339054177231	0.1277356439501638	0.2027212982237267	0.1585798494410184	0.7335034199030361	0.6816140552839624
1	9324004	C	T	SPSB1	D+30933	30933.0	DNM	0.22599999606609344	0.0	0.0	0.006147	0.8250434927518274	0.6661742899989069	0.2182070848605798	0.1129545592061475	0.1906590515280103	0.1285374190187159	0.4925960097883755	0.1014253836033639	0.1282548524608529
1	9335578	G	T	SPSB1	A-20165	20165.0	DNM	2.0250000953674316	0.0	0.0	0.00645	0.3187869813081653	0.2115899757742075	0.526787298624286	0.4284226983411309	0.419037619051567	0.4195342549176734	0.3367471443279825	0.6646299890243282	0.6274754841837493
1	9337851	G	A	SPSB1	A-17892	17892.0	DNM	0.03200000151991844	0.0	0.0	0.006147	0.8100524905608821	0.7291670210879178	0.9470976648273264	0.9499958035433708	0.8892799090162923	0.920022147928538	0.8230684048778544	0.7762562056157642	0.5042966660035115
1	9345895	G	A	SPSB1	A-9848	9848.0	DNM	5.065000057220459	0.0	0.0	0.0064069999999999995	0.7550734372021777	0.6672700138502936	0.6128872639949721	0.6564694722419033	0.1884844355727959	0.1004841549638538	0.0582081672851647	0.076467723529369	0.0944629119207613
1	9360841	C	G	SPSB1	D+4256	4256.0	DNM	5.567999839782715	0.0	0.0	0.007051000000000002	0.929944958894472	0.8619118098244984	0.8248919495053011	0.8111731145710733	0.7844964854519216	0.6926258456357912	0.7606145248680932	0.7641829666295965	0.7292897608198916
1	9557230	G	C	SLC25A33	D+3425	3425.0	DNM	0.49300000071525574	0.0	0.0	0.00847	0.5568475131260631	0.6456341852544725	0.8239206871456456	0.7147803106158642	0.7102001144124026	0.6012274811871102	0.7257864582472507	0.8309979138954913	0.826056975973824
1	9568589	C	T	SLC25A33	D+1228	1228.0	DNM	0.18700000643730164	0.0	0.0	0.008369	0.2118053738841245	0.2391846766436493	0.4480237840068852	0.4680501310660756	0.2132854940582118	0.4131764599604546	0.5243187852614365	0.5013788641996846	0.6788423242365185
1	9603462	G	A	TMEM201	A+1394	1394.0	DNM	0.017999999225139618	0.01	0.01	0.009127	0.8374762243372227	0.8155210500802605	0.7386487375934425	0.8915018825499622	0.916284357249557	0.8759825028249512	0.0714197519461542	0.90480967022104	0.5969613329032483
1	9663632	G	A	PIK3CD	D+11830	11830.0	DNM	1.0959999561309814	0.0	0.0	0.006226	0.8005282404850651	0.7403135449927268	0.9261258240096056	0.9246445210867066	0.9172494985313172	0.8782650477808072	0.8379045798669411	0.8256263765018862	0.7896613466170395
1	9682232	T	C	PIK3CD	A-9235	9235.0	DNM	2.513000011444092	0.0	0.0	0.0061070000000000004	0.3580828745107585	0.4506659306437209	0.6609190213427575	0.6177718962323627	0.6166560268659439	0.5813060268999208	0.5693912015454511	0.5080311389258378	0.5584989772602162
1	9708216	C	T	PIK3CD	A-2208	2208.0	DNM	0.953000009059906	0.0	0.0	0.0061189999999999994	0.8355052733586321	0.8319711824724857	0.8273732610104412	0.8211899589527987	0.7766656246327074	0.7895814399735844	0.7576706233040725	0.3022859925714327	0.6816121237640687
1	9721561	C	T	PIK3CD	D-27	27.0	DNM	9.755999565124512	0.13	0.14	0.005556	0.999917410469575	0.9999070194179828	0.9998108285786426	0.9998188692208448	0.9998746633100494	0.999949380613398	0.9999445830947328	0.9999796477608902	0.9999072870451028
1	9722328	C	T	PIK3CD	D-29	29.0	GTEx	6.518	0.19	0.19	0.005589077156531286	0.9928701128293276	0.9946978580832782	0.9945712883120984	0.9999785297567813	0.9999590339223507	0.9998855223103	0.9999834721510606	0.999847358206677	0.999913081604784
1	9743290	C	T	CLSTN1	D+594	594.0	DNM	0.17499999701976776	0.0	0.0	0.0069700000000000005	0.829857254583181	0.7430723600114275	0.6473612150120812	0.579324546148336	0.7996139434872959	0.6681548766327673	0.0225789861039679	0.0312392333020781	0.0491185508965149
1	9790021	T	C	CLSTN1	A-16627	16627.0	DNM	2.861999988555908	0.0	0.0	0.010684	0.786552370710711	0.713821411971245	0.1185192177058196	0.8098665526791936	0.2277455440855957	0.7054629220780738	0.3741895277604667	0.6495853231281391	0.5058940329555924
1	9864100	T	C	CTNNBIP1	D+7087	7087.0	DNM	9.61299991607666	0.0	0.0	0.006961	0.0510623341180235	0.2363252548753209	0.4704327804368609	0.913588126565132	0.8971497851475535	0.854867209773747	0.8297573225662499	0.7735551727396295	0.6411409874316001
1	9876281	C	T	CTNNBIP1	D+1624	1624.0	DNM	2.880000114440918	0.0	0.0	0.0070560000000000015	0.5899776993598309	0.6333895909851659	0.8151300788031859	0.8390711582415481	0.8127021176048305	0.8637980270899381	0.8531840900981656	0.6624668367532364	0.7549422765279771
1	9890616	T	G	CTNNBIP1	A-6878	6878.0	DNM	9.401000022888184	0.0	0.0	0.006494	0.8419960574134642	0.7643872051679604	0.772604030601995	0.7931392813714411	0.762665955287477	0.7610881766351814	0.6443362464477278	0.6070724030906329	0.5886017148033617
1	9890617	T	C	CTNNBIP1	A-6879	6879.0	DNM	4.785999774932861	0.0	0.0	0.006115	0.8419960574134642	0.7643872051679604	0.772604030601995	0.7931392813714411	0.762665955287477	0.7610881766351814	0.6443362464477278	0.6070724030906329	0.5886017148033617
1	9895445	G	A	CTNNBIP1	A-11707	11707.0	DNM	1.062000036239624	0.0	0.0	0.010862	0.4890582319268533	0.4346845142453878	0.389674171769214	0.4592321069920775	0.2998204807954441	0.356147880254779	0.3714332658932281	0.3620925009267537	0.5247649823169354
1	9905825	C	G	CTNNBIP1	D+4270	4270.0	DNM	0.24899999797344208	0.0	0.0	0.006204	0.8094358807452168	0.7197983719500951	0.6130006105077689	0.4997136650290726	0.8910224303905872	0.4505826291397897	0.8193438055080515	0.6920982431656454	0.7529238382390719
1	9942715	G	A	LZIC	A+35	35.0	GTEx	16.02	0.14	0.17	0.007211151207560806	0.9940111099299412	0.9960321441009344	0.9878918564829906	0.1384678444070992	0.9699328497710532	0.7071886537813071	0.5114630354658471	0.9173321121989868	0.4546488786561257
1	9944991	T	C	NMNAT1	D+1476	1476.0	DNM	3.8369998931884766	0.0	0.0	0.006425	0.8498093986201045	0.6505317492023323	0.2881297669048507	0.6603719817229675	0.7059045285560385	0.559939194435294	0.6511165534184938	0.6216620510695828	0.0162904387833742
1	9961015	T	C	NMNAT1	A-11003	11003.0	DNM	8.862000465393066	0.0	0.0	0.006369	0.5107402085441877	0.4701587083696798	0.4688654717599118	0.7664611378838538	0.6333180035669749	0.7019444853293336	0.6935386805137633	0.6212390152423733	0.5709244447363185
1	9976506	C	T	NMNAT1	D+731	731.0	DNM	4.163000106811523	0.0	0.0	0.008657999999999999	0.4963490928892126	0.6251671157306132	0.8863109071395014	0.8186295348569399	0.8932355739664478	0.8494135549372203	0.8886781318086231	0.8502322335855558	0.9831880508453296
1	10038425	G	A	UBE4B	D+4731	4731.0	DNM	4.011000156402588	0.0	0.0	0.006271	0.6800140768940313	0.5884918979790852	0.5427226457733867	0.5953651600411448	0.4536759007782092	0.4994661601612967	0.3806383055260376	0.4114030688269114	0.5363154712811965
1	10038426	C	T	UBE4B	D+4732	4732.0	DNM	5.408999919891357	0.01	0.01	0.007045	0.6800140768940313	0.5884918979790852	0.5427226457733867	0.5953651600411448	0.4536759007782092	0.4994661601612967	0.3806383055260376	0.4114030688269114	0.5363154712811965
1	10044399	A	C	UBE4B	D+10705	10705.0	DNM	2.8559999465942383	0.0	0.0	0.006195	0.0842202946876595	0.6267247115793186	0.565287395945947	0.8265719633756687	0.616156143180343	0.7652802406056259	0.7624111992704413	0.709941341939423	0.6915188892988003
1	10077211	G	A	UBE4B	D+4997	4997.0	DNM	1.777999997138977	0.0	0.0	0.007006999999999999	0.7993476356167522	0.7252038582150739	0.6169829816073786	0.5138766085603812	0.4969263249478048	0.4226111348632848	0.4950674093180123	0.4915763536056172	0.677248820324225
1	10080961	G	C	UBE4B	D+8747	8747.0	DNM	0.953000009059906	0.0	0.0	0.00743	0.2455054718864553	0.1873838353795905	0.2372707957628728	0.442074259715773	0.4105542271383683	0.5625332433087011	0.5255719851016025	0.4580896516132783	0.455734392836379
1	10081991	A	G	UBE4B	D+9777	9777.0	DNM	2.615000009536743	0.0	0.0	0.0070079999999999995	0.5631778123739948	0.418144041098395	0.3086912151762382	0.394270958373102	0.2642448561968751	0.3111994224717369	0.3894320933881798	0.4580896516132783	0.455734392836379
1	10175520	G	A	UBE4B	A-3124	3124.0	DNM	0.421999990940094	0.0	0.0	0.006037	0.0604991048155515	0.068403008151591	0.096322843699849	0.142037760302301	0.1593575543641796	0.2008499384390382	0.2273833401227144	0.630249242242526	0.5320120449580571
1	10175582	T	C	UBE4B	A-3062	3062.0	DNM	0.7070000171661377	0.0	0.0	0.006231	0.0620996009199564	0.0847174338689054	0.096322843699849	0.142037760302301	0.1593575543641796	0.2008499384390382	0.2273833401227144	0.630249242242526	0.5320120449580571
1	10239668	C	T	KIF1B	D+7234	7234.0	DNM	5.065999984741211	0.0	0.0	0.007064	0.1273494374278931	0.5986124090261755	0.5718495727618168	0.4349777587798656	0.4005960564297965	0.4030720516348893	0.3790992711218617	0.5370170886121953	0.4490648546434704
1	10246945	G	A	KIF1B	A-9302	9302.0	DNM	3.2880001068115234	0.0	0.0	0.006181	0.877142376820087	0.8393620143720018	0.8107875393879131	0.717861485701794	0.6636129056799954	0.5915280279543615	0.5316814558507127	0.215966331581587	0.2472210257529547
1	10295606	T	G	KIF1B	A-54	54.0	DNM	8.682000160217285	0.0	0.0	0.0060799999999999995	0.4592751954545539	0.9693172878766814	0.958424694531148	0.9282503508432924	0.9427138173215306	0.9148745456910052	0.9002048481042071	0.9043706433488156	0.881675091312603
1	10299163	C	G	KIF1B	D+1917	1917.0	DNM	0.414000004529953	0.0	0.0	0.008440999999999999	0.3319357333163036	0.2715816143658225	0.5253882508913336	0.1752776004856178	0.9096434634477734	0.8675765696098335	0.8443796077455333	0.7941821670773458	0.7922688984735198
1	10302365	G	T	KIF1B	D+5119	5119.0	DNM	1.6740000247955322	0.0	0.0	0.008387	0.4714849010788667	0.0437070331450843	0.0657542663236566	0.0967683380275092	0.1550044209225463	0.8976779719225944	0.3269519632653974	0.8510826664340696	0.8859553393970181
1	10345797	T	C	KIF1B	A-48	48.0	DNM	15.84000015258789	0.04	0.05	0.007886	0.9501447737257128	0.981179791594438	0.9719412661821688	0.9605197360331188	0.9524008316113762	0.9298485390076888	0.9246057864971364	0.8964986880074431	0.8753300484618342
1	10359569	T	C	KIF1B	A-1360	1360.0	DNM	5.543000221252441	0.0	0.0	0.007965999999999999	0.5951797151115956	0.2602851091646785	0.5082817215850064	0.1556783913713044	0.1789076395394827	0.634320099868156	0.5939447794844672	0.6909730550891501	0.4933121123681013
1	10404993	A	T	PGD	D+714	714.0	DNM	3.568000078201294	0.0	0.0	0.008779	0.801684053824707	0.935481644303419	0.9270605418901352	0.8771589793436742	0.8517725387800009	0.8173925097325505	0.9267223233877812	0.9006970641895085	0.9659106053962804
1	10416171	G	A	PGD	A-816	816.0	DNM	0.25099998712539673	0.0	0.0	0.006147	0.8042298553182035	0.9024567210099548	0.873851584857844	0.8160784795944857	0.8851862273997709	0.0566485449262631	0.1247522037942107	0.1720258473436693	0.5603744830769884
1	10416906	G	A	PGD	A-81	81.0	DNM	3.9260001182556152	0.0	0.0	0.012643999999999999	0.7315053484666953	0.6646295999723112	0.9655559490112666	0.9411297641981744	0.0549189286200235	0.9630011221928628	0.1247522037942107	0.1720258473436693	0.5603744830769884
1	10483116	T	G	PEX14	D+8114	8114.0	DNM	3.1429998874664307	0.13	0.13	0.073526	0.7880661698124851	0.8102023848003831	0.8576801642820906	0.8430876551957013	0.8171181632371395	0.7609448848331078	0.725106871987921	0.7207760018026269	0.7353103083285206
1	10543213	C	T	PEX14	D+6916	6916.0	DNM	0.8479999899864197	0.0	0.0	0.008966	0.2802837324443459	0.766366586748341	0.8716405461582176	0.8015321946297066	0.7764217789324143	0.7244708911270445	0.7165648907655019	0.6872224281674989	0.0889194498258734
1	10570326	G	A	PEX14	A-28912	28912.0	DNM	1.2280000448226929	0.0	0.0	0.00603	0.574542650084345	0.5207864886210736	0.3483738293064053	0.6144740668739521	0.8975623720724495	0.6628678763921305	0.8551139595184368	0.6545469082768195	0.705296420700485
1	10574955	G	A	PEX14	A-24283	24283.0	DNM	0.6710000038146973	0.0	0.0	0.006029	0.2073944866182956	0.256166978655139	0.2935637550683479	0.2786158329380857	0.28556818730471	0.2232423975522022	0.1508224549300142	0.4423370185423436	0.354652162239945
1	10588235	T	G	PEX14	A-11003	11003.0	DNM	2.625999927520752	0.0	0.0	0.006122	0.1732105381698101	0.1615756131585415	0.1475494093083283	0.5270991554387053	0.4879937692546661	0.5462010929114948	0.7526899074148792	0.6937206073689642	0.6425915588717606
1	10615259	A	G	PEX14	A-3073	3073.0	DNM	0.4350000023841858	0.0	0.0	0.006113	0.3558226401325266	0.3585333198017744	0.2874938538830561	0.595556050021763	0.5607904892373823	0.2464027138221297	0.742573891637589	0.7219695152532764	0.8540176579548681
1	10642969	T	C	CASZ1	A+32	32.0	GTEx	26.4	0.35	0.47	0.6089035811775214	0.9943193659392952	0.98842807282247	0.98614162998539	0.9777907900463952	0.9716456219699124	0.9443607277666026	0.9948870613192918	0.9907513610559904	0.9875320390862364
1	10648458	G	A	CASZ1	A-319	319.0	DNM	0.07999999821186066	0.01	0.01	0.006078	0.9631364149219772	0.0293861658581951	0.0450863114152445	0.9074855027062264	0.965955726399272	0.907065921237792	0.9558852267280596	0.9435588797546102	0.9239425411462026
1	10655845	C	A	CASZ1	A-32	32.0	DNM	5.835000038146973	0.01	0.01	0.006268999999999999	0.9754487095544792	0.909942391147701	0.9663808380293966	0.9443998774244295	0.9968626812200284	0.7074518745916378	0.9863781357947512	0.9898602237292572	0.9792477502622038
1	10696951	C	T	CASZ1	A-3039	3039.0	DNM	6.589000225067139	0.0	0.0	0.008284999999999999	0.2818532269132923	0.2744176687744221	0.5659811547742724	0.6899907677954159	0.661493886544448	0.6970188296330562	0.6612763193841529	0.3317938318178184	0.684499746005134
1	10702780	G	C	CASZ1	D+2712	2712.0	DNM	16.8700008392334	0.0	0.0	0.007254999999999998	0.3058620865352464	0.0781518901847507	0.569947696447095	0.5773594333417262	0.5279805625715382	0.7738224567846721	0.8203276986331469	0.7785443787842444	0.6758755096798119
1	10708183	T	C	CASZ1	A-2639	2639.0	DNM	0.5580000281333923	0.0	0.0	0.0060490000000000006	0.7986088285029623	0.7240296239458535	0.0834034909162541	0.1667375184692887	0.9043227502673769	0.8520808072312519	0.872552784602267	0.8685245353511125	0.8531504055226017
1	10733103	G	A	CASZ1	A-27559	27559.0	DNM	15.40999984741211	0.07	0.07	0.007756999999999998	0.0183335065969426	0.0422147485779641	0.1053149352400561	0.1505427091933629	0.1269689930684421	0.3855546288314008	0.3697872865841505	0.3017175836077251	0.6554535498438366
1	10735334	C	T	CASZ1	D+25367	25367.0	DNM	17.889999389648438	0.0	0.0	0.022559	0.4143164183390028	0.235819581299933	0.5567156636281985	0.4296304971142041	0.571220257530321	0.634122294880511	0.419891946756993	0.7388778647593711	0.6237128834308429
1	10757222	G	T	CASZ1	D+3479	3479.0	DNM	1.121999979019165	0.0	0.0	0.006953	0.756793538985339	0.699231282304886	0.6424064090026835	0.7411707528443192	0.6915732290584093	0.7643028970643092	0.7303053665925506	0.6953865835132326	0.6570798895943228
1	10767583	C	A	CASZ1	A-6726	6726.0	DNM	14.5	0.0	0.0	0.006157	0.7268492353304808	0.6493920282301171	0.7013653564591488	0.61350400224852	0.1084830505292183	0.2388316111060491	0.7054280372596049	0.1726843876520057	0.5133999192624684
1	10775408	T	C	CASZ1	A-14551	14551.0	DNM	0.03099999949336052	0.0	0.0	0.0061530000000000005	0.3210931802563199	0.4846410939756991	0.8843085823634389	0.8230832440366399	0.7501742277528595	0.7640957469591377	0.7410183293844738	0.6888738669981174	0.5895655432303125
1	10776728	G	A	CASZ1	A-15871	15871.0	DNM	0.07100000232458115	0.0	0.0	0.006124	0.3024606105640077	0.5409739319992233	0.5808756682558629	0.7973739940703092	0.8421655058798514	0.8358576832051884	0.8064190276374801	0.6655836367997557	0.8006825991304297
1	10947300	G	C	C1orf127	D+343	343.0	DNM	2.9769999980926514	0.0	0.0	0.009317	0.422551166634573	0.5083135004089777	0.555947838716511	0.1087674714104193	0.5700849119497561	0.1868314833894429	0.9172683937944732	0.8825763027250194	0.8595224896518822
1	10968504	C	T	C1orf127	D+1466	1466.0	DNM	7.454999923706055	0.0	0.0	0.007253	0.8162196644840668	0.6703643802438457	0.767204437242381	0.7335644312239795	0.7551238077774098	0.8275140507735811	0.7446534839247224	0.7748562623112875	0.8953888825577959
1	10978704	T	A	C1orf127	A-2448	2448.0	DNM	3.2320001125335693	0.01	0.01	0.00629	0.8617951492122407	0.8295709928742263	0.7512698717933686	0.8220643834038923	0.7957094861342019	0.5237003861869818	0.8841747790858544	0.8542358097647136	0.6547562711622148
1	11013920	G	C	TARDBP	D-46	46.0	DNM	31.0	0.03	0.03	0.288416	0.994718573118922	0.9923326706389224	0.994133340837654	0.9859034190386404	0.9965525094892554	0.9772329574259808	0.9901503742585558	0.0313729765876563	0.0390669213697566
1	11032727	G	A	MASP2	A-1845	1845.0	DNM	0.9890000224113464	0.0	0.0	0.006149	0.8344904832313914	0.8692522894635109	0.8914111093653142	0.8140118710926597	0.8267183684576809	0.7615655563888285	0.0842045292139452	0.0857105475479186	0.1303737297842299
1	11032973	G	A	MASP2	D+1855	1855.0	DNM	0.8059999942779541	0.0	0.0	0.008584999999999999	0.8040953356034615	0.8623401462386079	0.8423453582257909	0.8839923722081364	0.8267183684576809	0.0538769388198518	0.0842045292139452	0.0857105475479186	0.1303737297842299
1	11036884	G	A	MASP2	D+809	809.0	DNM	8.324999809265137	0.0	0.0	0.006986	0.5448966760476768	0.4314056532584952	0.4258412851774811	0.2670238534402161	0.3209316661440241	0.3870405025181198	0.5683130024587606	0.136966208014421	0.1014781921746403
1	11040032	G	T	MASP2	A-2221	2221.0	DNM	1.7730000019073486	0.0	0.0	0.006278	0.3734836459527169	0.4190226147156485	0.3103411886375202	0.2305923640104072	0.8507122976751263	0.2637970925781855	0.7578572907744464	0.6932684969144551	0.6962047565608902
1	11041707	A	G	MASP2	D+1168	1168.0	DNM	2.5789999961853027	0.0	0.0	0.007418000000000002	0.5386652495235577	0.4500916215598406	0.3877113228476083	0.3130724503598218	0.2742815452209413	0.3471812399880694	0.5133297101695855	0.0309165049390523	0.4138957404191784
1	11041709	G	A	MASP2	D+1166	1166.0	DNM	1.3960000276565552	0.0	0.0	0.006977	0.5386652495235577	0.4500916215598406	0.3877113228476083	0.3130724503598218	0.2742815452209413	0.3471812399880694	0.5133297101695855	0.0309165049390523	0.4138957404191784
1	11041713	G	A	MASP2	D+1162	1162.0	DNM	1.3380000591278076	0.0	0.0	0.008465	0.5386652495235577	0.4500916215598406	0.3877113228476083	0.3130724503598218	0.2742815452209413	0.3471812399880694	0.5133297101695855	0.0309165049390523	0.4138957404191784
1	11041723	A	G	MASP2	D+1152	1152.0	DNM	1.059000015258789	0.0	0.0	0.006968000000000001	0.6312332968909271	0.4615228557220993	0.2909112512438803	0.2496239779676267	0.2742815452209413	0.5533360901430037	0.5133297101695855	0.0309165049390523	0.4138957404191784
1	11097712	C	T	EXOSC10	D+308	308.0	DNM	0.2750000059604645	0.0	0.0	0.007174	0.3606550322842425	0.5809661415756953	0.782894525988792	0.8219745987504319	0.0994831934227987	0.6149476712356504	0.9591314907050296	0.185869731132384	0.9228879312842484
1	11122382	T	C	MTOR	A-256	256.0	DNM	6.113999843597412	0.0	0.0	0.006293	0.6794544338059828	0.5807060697059095	0.379959203072394	0.7605115383038898	0.9821948746559946	0.9833547881656548	0.9831318718177814	0.9724139936181192	0.9899078085554742
1	11131386	G	A	MTOR	A-609	609.0	DNM	5.105000019073486	0.0	0.0	0.0070989999999999985	0.0698870748313956	0.0901267332176893	0.1355008704230482	0.4288091627190696	0.6016721962743303	0.6988722779424855	0.878054613846254	0.8342266512571141	0.8633681457602173
1	11148542	C	A	MTOR	D+1584	1584.0	DNM	0.28999999165534973	0.0	0.0	0.00704	0.2111361493054411	0.1698580222688005	0.4734180930739027	0.4790030780521415	0.4462478730558792	0.4106797560612821	0.1791317434838955	0.3013570582292098	0.7946929559400997
1	11154334	C	T	MTOR	D+2818	2818.0	DNM	0.37700000405311584	0.0	0.0	0.008624	0.3107635233388037	0.558786508566435	0.4475047351482846	0.4972812816564097	0.4757180890105082	0.5662728478389026	0.6880815736845534	0.491516750619653	0.7527693166475768
1	11170869	A	C	MTOR	A-3352	3352.0	DNM	6.211999893188477	0.0	0.0	0.006265	0.0917522740481984	0.1345271609870294	0.6018881574781729	0.5923846999143142	0.5497101406160615	0.5711953884960046	0.5608482480966237	0.8061827194952644	0.4545194668232485
1	11193928	T	C	MTOR	D+5330,D+154	5330.0	DNM	0.20800000429153442	0.04	0.04	0.008158	0.8103041221319698	0.0821008762075498	0.5445039448494954	0.4740766331535688	0.275260341861918	0.3800324431330129	0.2915677831390663	0.2616207650988174	0.3804997614572931
1	11194794	T	C	MTOR	D+4464,A-60	4464.0	DNM	4.816999912261963	0.01	0.01	0.063278	0.8560855672521803	0.7729059277027578	0.6992874021995477	0.4454552374706492	0.1448619028645529	0.082707405149004	0.0962465255058737	0.2616207650988174	0.1519565330763124
1	11214941	G	A	MTOR	D+1207	1207.0	DNM	10.430000305175781	0.02	0.02	0.007070999999999998	0.9267128672532464	0.9167628248185216	0.893180096665033	0.8266785338556458	0.8155185354432164	0.7880550707775839	0.7727391604047185	0.6602062844806909	0.9655610002955224
1	11217348	T	C	MTOR	A-1114	1114.0	DNM	4.877999782562256	0.0	0.0	0.006187	0.2159369041414762	0.5730212392678801	0.4487431435131009	0.4340791315091434	0.4999017301827818	0.7950545638049581	0.7143559923660783	0.9739156981181448	0.7377536809940374
1	11218981	G	A	MTOR	A-2747	2747.0	DNM	1.7430000305175781	0.0	0.0	0.006104999999999999	0.519728286801704	0.3395015341307176	0.9187538059023048	0.8585267119103247	0.5859963315852847	0.7933389559790451	0.7613203612404442	0.7310640586725979	0.7295099540877721
1	11225266	A	G	MTOR	D+3402	3402.0	DNM	7.934999942779541	0.0	0.0	0.0072159999999999985	0.5928777703310828	0.5175798806837192	0.3040182120486561	0.3911050734184726	0.4513330312897926	0.0954198800242661	0.4804665131197093	0.1752618533621172	0.2022745578268083
1	11235936	C	T	MTOR	A-1671	1671.0	DNM	0.2160000056028366	0.0	0.0	0.006151	0.6117119484508327	0.1161577764128893	0.1506922345131532	0.7087155524586356	0.755500793230063	0.7800455262975501	0.0497818810053209	0.0660633681501995	0.0601204882109683
1	11245678	T	C	MTOR	D+1947	1947.0	DNM	4.059999942779541	0.0	0.0	0.0068650000000000004	0.613237287593566	0.4839819193343099	0.8585488285051628	0.892897057991127	0.0272239093635285	0.9246285121093254	0.0451006108498522	0.1033588463187887	0.1178111243956757
1	11247585	C	T	MTOR	D+40	40.0	GTEx	9.196	0.19	0.27	0.007013528192507911	0.9953698030574654	0.989215816828058	0.9891234249720346	0.9787104971922778	0.9731847760301628	0.99569034330068	0.9932916377834404	0.987484826678878	0.9670019141362146
1	11765264	C	T	C1orf167	A-593	593.0	DNM	2.1029999256134033	0.0	0.0	0.006346	0.5988331160447937	0.7140795284134384	0.6407304440134671	0.6251572695315778	0.6260250663626074	0.8902486034889996	0.8711994454420567	0.8920022968955567	0.6476289627545019
1	11798511	G	A	MTHFR	D+1701	1701.0	DNM	0.1889999955892563	0.0	0.0	0.008719	0.2711322843696893	0.7131840403475108	0.6528270574541748	0.5404618444500398	0.6350180957894187	0.0537967265610824	0.0629555488363908	0.0909367118050255	0.1346655669880072
1	11807123	T	G	CLCN6	A-8	8.0	GTEx	22.4	0.14	0.27	0.5292318548245745	0.9961485113298264	0.9970970699677412	0.9949214899516362	0.9911191266685796	0.9883822154552332	0.0285563428817071	0.9809667236067268	0.1010619507621186	0.1193235044724343
1	11809333	C	A	CLCN6	D+2143	2143.0	DNM	6.177000045776367	0.0	0.0	0.008903	0.355347102427741	0.3375532438490558	0.4370084572132548	0.0907047509744562	0.8105411570088326	0.1889613914256989	0.7065149863839691	0.6510710365831498	0.569442968977859
1	11821276	G	A	CLCN6	A-1419	1419.0	DNM	0.703000009059906	0.0	0.0	0.006166	0.4011478135485362	0.5280353564773832	0.3493114785622659	0.2223669186492484	0.7347207503424813	0.2572228023982686	0.7214863008437953	0.0322263168989002	0.595651762415327
1	11827582	C	T	CLCN6	D+361	361.0	DNM	0.7440000176429749	0.0	0.0	0.0070209999999999995	0.96731180711467	0.9352013337580524	0.9515451474794472	0.933359878361313	0.0244084669079438	0.4649655437729199	0.0851689778108766	0.017960851014341	0.9218468420615498
1	11833644	T	C	CLCN6	D+6	6.0	GTEx	13.13	0.23	0.28	0.032875621686598626	0.9739188717517108	0.0042473842733953	0.0066016526703265	0.025909118412295	0.0693028987889159	0.7398763173695363	0.8689166578356101	0.9089266374466662	0.0652699202475435
1	11958003	C	T	PLOD1	D+60	60.0	GTEx	6.898	0.22	0.22	0.03062607612288085	0.9805754705476152	0.9643107088405468	0.9512807374245952	0.9465921844411004	0.9757334512896269	0.958633058509002	0.9786411580383192	0.9704529100067598	0.9688658308336248
1	11961540	C	G	PLOD1	D+773	773.0	DNM	0.21400000154972076	0.0	0.0	0.008514	0.6728496673974381	0.6392832497485809	0.859614676575497	0.8649997950567693	0.6347922946709473	0.7632671465384516	0.0482739578462073	0.086601684874652	0.0704174207642251
1	11971344	G	A	PLOD1	D+528	528.0	DNM	10.960000038146973	0.0	0.0	0.008368	0.8561760783361452	0.8904979124832738	0.8097373253193441	0.7206522269521819	0.8641043035352262	0.6964705827381662	0.7787582140978663	0.8860797953146238	0.8802901915488278
1	11972888	C	A	PLOD1	A+17	17.0	DNM	23.899999618530273	0.0	0.0	0.016184999999999998	0.9977123335752504	0.9985405666164318	0.9959525523680433	0.9926556153469298	0.99004329236563	0.988765611213518	0.9777739320822076	0.9754246712749952	0.9749114881008716
1	11984294	G	A	MFN2	D+1704	1704.0	GTEx	0.14300000000000002	0.36	0.36	0.1325937490266837	0.0582959838603725	0.8498933607562499	0.8374073587682908	0.8843132547522432	0.8632308482367761	0.8235065528742855	0.7963905122369277	0.7284371660960771	0.829748110490664
1	12006322	C	T	MFN2	A-216	216.0	DNM	0.3009999990463257	0.0	0.0	0.334823	0.7179569002941439	0.6998199637815702	0.7511258435521078	0.6499967794635172	0.9482042471093312	0.0270946107485984	0.9721029354431944	0.8482333529587067	0.9956077237617508
1	12010465	C	T	MFN2	D+739	739.0	DNM	0.8190000057220459	0.0	0.0	0.007189	0.2678431771023681	0.7898032663853588	0.7132296095486229	0.1202852809771693	0.0938132931995823	0.8032128514056225	0.1553462244073551	0.778961599685994	0.7449563186776043
1	12074116	G	C	TNFRSF8	A-10348	10348.0	DNM	3.9709999561309814	0.0	0.0	0.011934	0.7489499785188983	0.1728400493471707	0.6476582610456176	0.1199780613151109	0.781850759603741	0.1829151003860312	0.5689906442652739	0.3639358322975497	0.2704069905567992
1	12083168	A	G	TNFRSF8	A-1296	1296.0	DNM	0.3880000114440918	0.0	0.0	0.009885	0.2226421080251498	0.6737019040585095	0.90619813908477	0.8530963018481976	0.8444254678301683	0.7742196242795498	0.7426400030333464	0.1563735217369182	0.8330027215115302
1	12092729	C	T	TNFRSF8	A-4372	4372.0	DNM	1.9800000190734863	0.0	0.0	0.006205	0.2120872247150123	0.3369927205297018	0.3649691267550144	0.4042304186502243	0.4026233895820338	0.3671603225000058	0.334617968494031	0.338351614005248	0.360213008013876
1	12093887	C	T	TNFRSF8	A-3214	3214.0	DNM	0.7009999752044678	0.0	0.0	0.010019	0.8485648345417288	0.7781071695557131	0.7223557626539656	0.6065168043689994	0.5488118130561815	0.5165591588771218	0.0896927472882175	0.1243027540940709	0.1476743534720035
1	12094243	C	G	TNFRSF8	A-2858	2858.0	DNM	5.939000129699707	0.0	0.0	0.006163	0.7203386962902778	0.6392555804481488	0.4592022906939386	0.4692091338318333	0.5488118130561815	0.5165591588771218	0.0896927472882175	0.1243027540940709	0.1476743534720035
1	12094659	T	A	TNFRSF8	A-2442	2442.0	DNM	4.46999979019165	0.0	0.0	0.006163	0.6395467717371096	0.809080360447879	0.7351484800232634	0.7593802516702873	0.7285670602498833	0.6949963904483554	0.6577413041639485	0.1243027540940709	0.1476743534720035
1	12106403	G	A	TNFRSF8	D+1872	1872.0	DNM	1.1779999732971191	0.0	0.0	0.007174	0.9062239157177998	0.87057816714252	0.7994394037817086	0.8528484181310348	0.758145056004042	0.7656758505809159	0.6555810170849347	0.6975511895156894	0.6484653108684693
1	12111429	G	A	TNFRSF8	A-469	469.0	DNM	1.4819999933242798	0.0	0.0	0.006097	0.8098596349611213	0.0776911914439874	0.1373329800048934	0.0813074207016085	0.0876259524003439	0.9636817582527122	0.9684473641483734	0.9600645456726052	0.9544238565885108
1	12197678	C	T	TNFRSF1B	D+3060	3060.0	DNM	0.8519999980926514	0.0	0.0	0.007404000000000002	0.4708997818834461	0.1265478431535884	0.1523115262459713	0.1916301184571873	0.1987196149969007	0.1907361849959465	0.2592208383119427	0.2813958728566548	0.2293390145771806
1	12202091	C	T	TNFRSF1B	D-81	81.0	DNM	0.609000027179718	0.0	0.0	0.005577	0.0044581231961962	0.015100398496589	0.0265023689421174	0.9713778235809634	0.0320803403305669	0.9468683343028892	0.0398282270381997	0.8216867645027875	0.7850199043125045
1	12202576	A	G	TNFRSF1B	D+405	405.0	GTEx	10.63	0.23	0.27	0.6279876339681683	0.0059692817801236	0.0088461588851403	0.0152236092187454	0.0224867616432153	0.0268596038872906	0.0352085090410118	0.0398282270381997	0.8216867645027875	0.7850199043125045
1	12208938	C	T	TNFRSF1B	A+2199	2199.0	DNM	3.00600004196167	0.0	0.0	0.00657	0.7919452372246123	0.8683193549591892	0.8371898507187342	0.8471978404839002	0.8198999549860837	0.7484006220733234	0.7158833600533557	0.6371908095103106	0.7287296200507217
1	12208938	C	T	TNFRSF1B	A+2199	2199.0	DNM	3.00600004196167	0.0	0.0	0.00657	0.7919452372246123	0.8683193549591892	0.8371898507187342	0.8471978404839002	0.8198999549860837	0.7484006220733234	0.7158833600533557	0.6371908095103106	0.7287296200507217
1	12287234	T	A	VPS13D	A-989	989.0	DNM	1.128000020980835	0.0	0.0	0.00606	0.8277013206598909	0.859890093236743	0.845103586987195	0.8167487415509713	0.7546848855168822	0.7691405529038785	0.7209301873383066	0.9160615509859932	0.8659756976166976
1	12336864	A	G	VPS13D	D+1037	1037.0	DNM	6.056000232696533	0.0	0.0	0.007913	0.6720306667786767	0.5253985601404466	0.4999849522733011	0.7687283955677611	0.8898895232670252	0.8948775517038097	0.8864945112958125	0.8168618301024154	0.8354345050576848
1	12342436	A	G	VPS13D	A-463	463.0	DNM	1.3179999589920044	0.18	0.19	0.008912	0.0511883454974818	0.0634184276758706	0.0227154228645712	0.0369139843501445	0.4848140213228434	0.0628630480814084	0.9264763501065074	0.9124097777971608	0.917483538621706
1	12355997	C	T	VPS13D	D-94	94.0	DNM	29.200000762939453	0.0	0.0	0.005654	0.1290467525200075	0.9791959125305952	0.9864896819496852	0.9726878987853698	0.9661722613811324	0.9945284336882142	0.9388907091127754	0.9141266345392036	0.9475708240057018
1	12380709	C	T	VPS13D	D+1113	1113.0	DNM	0.17299999296665192	0.0	0.0	0.008407	0.7368008092111433	0.6879570689782949	0.6576859097777392	0.5687916351932419	0.6551446322002149	0.5764068490366352	0.6656950884094084	0.6635571352769721	0.7516084731914696
1	12389445	C	T	VPS13D	D+3111	3111.0	DNM	1.840000033378601	0.0	0.0	0.008596	0.7854768486729979	0.6998500773664927	0.5820525177387292	0.9102961527275992	0.8794524396030777	0.8492079623516365	0.8016658127278048	0.7762896414371588	0.7381902044900112
1	12419258	A	G	VPS13D	D+2431	2431.0	DNM	6.586999893188477	0.0	0.0	0.006989	0.2867419990108816	0.2224709526119722	0.3889944835424772	0.7886055467397436	0.7225723575538765	0.6924148017316503	0.6472597312571763	0.6917609774889698	0.6582175548117057
1	12422715	A	G	VPS13D	D+5888	5888.0	DNM	1.3600000143051147	0.0	0.0	0.0072060000000000015	0.1523576841563159	0.255203637251756	0.1449293460375231	0.5613039854626936	0.8353280724436314	0.1795656545125625	0.6632761891058142	0.6882574848993654	0.714834265935522
1	12580563	C	T	DHRS3	D-41	41.0	DNM	28.700000762939453	0.0	0.0	0.015354	0.9570735903522128	0.9714451841827026	0.9866397683666298	0.941248826456024	0.936314330763037	0.9437065695397452	0.933017489380857	0.9177391569811816	0.8971291819820099
1	12646814	C	T	AADACL4	D+2100	2100.0	DNM	4.798999786376953	0.0	0.0	0.0064	0.1472963004291232	0.6628688351967581	0.676708972275443	0.7326548736476186	0.7363150135309979	0.8580570098894706	0.7887021458009056	0.8137682897577356	0.7728049725048143
1	12648726	A	G	AADACL4	A-2397	2397.0	DNM	4.144999980926514	0.0	0.0	0.006039	0.8402035858819139	0.7628444705689571	0.6452879509530096	0.8571545681846129	0.0401579729984779	0.0721754576965998	0.0829775794868005	0.1032832522878097	0.6116177058565615
1	13487225	G	A	LRRC38	A-11126	11126.0	DNM	0.8240000009536743	0.0	0.0	0.00615	0.2291460457707363	0.3304083069692808	0.565844357258828	0.5092378649209407	0.6314725793071564	0.7377051350642049	0.6994857894527046	0.6391097349120856	0.6385237779756513
1	13511365	T	C	LRRC38	D+1598	1598.0	DNM	4.111000061035156	0.0	0.0	0.0061979999999999995	0.8949373155732755	0.8977328968036776	0.86587316290708	0.8248703490085627	0.7985122486133714	0.8227207842422628	0.8151321207077419	0.7087274762496638	0.8028922578888101
1	13609634	T	G	PDPN	A-753	753.0	GTEx	6.291	0.27	0.49	0.007312893286673297	0.0120265319233228	0.0552697698129301	0.0855035282033483	0.0654955624910947	0.0753253998947562	0.0993728647379901	0.9139589351009706	0.883686953487865	0.8746289067404249
1	13613031	A	G	PDPN	A-656	656.0	DNM	7.546000003814697	0.0	0.0	0.006335	0.5101889270959868	0.775097179862772	0.7042085951051504	0.7045963887050906	0.7168917281198472	0.7903703236447828	0.776906122790251	0.7211307122556823	0.6762328408601445
1	13615701	T	G	PDPN	A-204	204.0	DNM	0.11400000005960464	0.01	0.01	0.0063950000000000005	0.1576732421754854	0.9079462906614058	0.8405617140494175	0.8350620782805068	0.9493732433965364	0.9358231841463196	0.9288437214104672	0.9359907542685189	0.8782485750211985
1	13730896	C	T	PRDM2	A-104	104.0	DNM	7.453999996185303	0.02	0.02	0.006345	0.8297534431130258	0.8508261974891919	0.9745978739321	0.9816085896587596	0.9765815466352464	0.9494764008525862	0.9294970575567756	0.890291255078974	0.8757839556368511
1	13738709	G	A	PRDM2	A-3296	3296.0	DNM	10.100000381469727	0.0	0.0	0.006186	0.646900027158215	0.5909453729792367	0.5484400002188761	0.4280932276997367	0.3986218816402232	0.6153822192006342	0.377442597322294	0.5066326493527261	0.6574082479762501
1	13754335	C	T	PRDM2	D+4848	4848.0	DNM	0.32600000500679016	0.0	0.0	0.008748	0.0796629075798216	0.0606566795157813	0.1091741885757658	0.2046492835770205	0.0447651936598167	0.0635117549897087	0.0714839188890952	0.1709995129999927	0.1979363641455825
1	13782515	A	C	PRDM2	D-317	317.0	DNM	10.0600004196167	0.0	0.0	0.016628999999999998	0.2501623184998494	0.4979244113820747	0.3355197484801796	0.9150180447635052	0.9011488546323612	0.8566015078347129	0.8434676593746445	0.8324094870508879	0.8214522325472691
1	13807291	A	G	PRDM2	A-9136	9136.0	DNM	2.0280001163482666	0.0	0.0	0.006361	0.5504126689307967	0.3016046629908538	0.1434617041218264	0.4907067028147489	0.7808105138462904	0.5468225432270093	0.7020699672456923	0.6436540991590164	0.0818694022139081
1	13815412	G	A	PRDM2	A-1015	1015.0	DNM	0.14900000393390656	0.0	0.0	0.0060880000000000005	0.6620168940331828	0.621273272765919	0.5842139184827514	0.9494297698585112	0.9256285244847906	0.9073641862388472	0.8787507279545231	0.8380136214628898	0.892709864465249
1	13820789	G	C	PRDM2	A-2370	2370.0	DNM	2.6050000190734863	0.0	0.0	0.006511	0.733144572166184	0.7916031397127594	0.6890404865926709	0.7875460878289094	0.7660910119937946	0.6774556048510505	0.5781217946910605	0.8115222747988399	0.6552449456953182
1	14610625	G	A	KAZN	D+11402	11402.0	DNM	2.7090001106262207	0.0	0.0	0.007262999999999999	0.5223195638803368	0.3276459721809138	0.5150322881221453	0.4408426484911298	0.4017957772752389	0.5806510899132695	0.6623885463951303	0.6281965735551728	0.6800031676926257
1	14631133	A	T	KAZN	D+31910	31910.0	DNM	5.7210001945495605	0.0	0.0	0.008703	0.8599026802918691	0.8198571129949701	0.8306089131007462	0.7429047677602828	0.5934565469400535	0.6344517102733214	0.5828040370729374	0.5121074016732448	0.7428606195929515
1	14656267	A	G	KAZN	D+57044	57044.0	DNM	1.2380000352859497	0.0	0.0	0.007391	0.1234906139859233	0.2598941214175833	0.4885103766778215	0.3821730618713854	0.7073880857966219	0.4951931051722889	0.6312471623141711	0.5446142887255864	0.6078396529445055
1	14721156	T	C	KAZN	D+121933	121933.0	DNM	3.7709999084472656	0.0	0.0	0.008491	0.1552040645980197	0.2417973234498201	0.7377155831130894	0.6336996937562581	0.7668264506258787	0.6374156700488205	0.730228560706303	0.6739164249838272	0.6089309616844398
1	14729101	G	A	KAZN	D+129878	129878.0	DNM	0.7630000114440918	0.0	0.0	0.008651	0.610510708424533	0.5610436586363122	0.4474799161704825	0.5390389528767198	0.4273820189155987	0.4756804997768853	0.4678625699638429	0.232854328848572	0.4567136734224794
1	14738675	G	A	KAZN	D+139452	139452.0	DNM	0.013000000268220901	0.01	0.01	0.008733	0.953506690827731	0.0554686367990745	0.8133487797270772	0.1201513847330956	0.576478058520042	0.1681505934539009	0.1845635724264923	0.5404042826926012	0.2498440297685846
1	14752283	G	A	KAZN	D+153060	153060.0	DNM	0.3009999990463257	0.0	0.0	0.008757	0.2563356536313428	0.2673908397212264	0.4614301359454623	0.4183722823063726	0.8096496571285609	0.4285577446493361	0.7061951238956723	0.6339504422977678	0.6237476507889294
1	14754707	G	A	KAZN	D+155484	155484.0	DNM	0.8240000009536743	0.0	0.0	0.006954999999999999	0.2553683928253414	0.6199258853833939	0.6963308170407493	0.7602484302324447	0.7254390076065228	0.5418781972956788	0.8425625165886131	0.8073573344381691	0.7849349174371821
1	14796631	G	A	KAZN	A-164053	164053.0	DNM	0.9850000143051147	0.0	0.0	0.006698000000000001	0.1352489377538992	0.8077924180641619	0.7348365816880501	0.6633153568842383	0.5562222838880905	0.8493870771042284	0.6561740751939349	0.6423704543637381	0.1837010625290935
1	14878817	C	T	KAZN	A-81867	81867.0	DNM	3.614000082015991	0.0	0.0	0.006084	0.2502229526133645	0.7360128753174392	0.7547615306625768	0.7430780911782674	0.7323969008186876	0.6496009245436273	0.4247171064208748	0.8574732695145264	0.5737637789800416
1	14878853	A	G	KAZN	A-81831	81831.0	DNM	6.323999881744385	0.0	0.0	0.006209	0.8096898594432791	0.7360128753174392	0.7547615306625768	0.7430780911782674	0.7323969008186876	0.6496009245436273	0.4247171064208748	0.8574732695145264	0.5737637789800416
1	14881989	C	T	KAZN	A-78695	78695.0	DNM	2.828000068664551	0.0	0.0	0.0060799999999999995	0.7070401193435829	0.8177591347311121	0.745185509156444	0.6363549772903382	0.6361958705218347	0.5810568237658799	0.5701592604079267	0.5075921120536137	0.4915177303868641
1	14905649	T	G	KAZN	A-55035	55035.0	DNM	4.4679999351501465	0.0	0.0	0.0060490000000000006	0.2690094547164391	0.2047385485760478	0.404102010298117	0.5297403857226787	0.4413582790736009	0.450102913106761	0.3879990316624974	0.360923700909309	0.3719701696067619
1	14963310	C	T	KAZN	D+2435	2435.0	DNM	1.9620000123977661	0.0	0.0	0.007195	0.6530664187057413	0.6869178569843278	0.6605627615275358	0.5771338006038994	0.7751762150953169	0.8604921917649266	0.8484610142071445	0.6950624014188418	0.7644202446463098
1	15005206	A	G	KAZN	A-29543	29543.0	DNM	0.6840000152587891	0.01	0.01	0.006092	0.0500431920261837	0.903193330584002	0.852245394418505	0.90572845607481	0.8870526223898146	0.8401284019148145	0.813509474832461	0.7525720142174928	0.7051071317509034
1	15005583	C	T	KAZN	A-29166	29166.0	DNM	2.0829999446868896	0.0	0.0	0.009789	0.5019131040783581	0.3003809564035463	0.226361975606267	0.2311408311326334	0.8870526223898146	0.8401284019148145	0.813509474832461	0.7525720142174928	0.7051071317509034
1	15009495	G	A	KAZN	A-25254	25254.0	DNM	0.10400000214576721	0.0	0.0	0.006102000000000001	0.4362508578015616	0.5018937338518346	0.4028636019333007	0.436067276031206	0.4812524110243616	0.4774070102399125	0.1815691150892455	0.2725237503361754	0.2385485014302905
1	15039639	A	C	KAZN	A-4350	4350.0	DNM	3.0789999961853027	0.0	0.0	0.0061	0.6692943079139156	0.5634466836045805	0.456273065038229	0.3260330602708764	0.4043854186123521	0.3915705482391073	0.3218963859427728	0.3910769968817462	0.366482721588791
1	15064271	C	G	KAZN	D+649	649.0	DNM	2.2639999389648438	0.0	0.0	0.007198	0.8126882652550784	0.4352728046365535	0.8905967732983757	0.0835668710243453	0.1347169463495567	0.9759425524475251	0.9054577873876956	0.8858893565058112	0.9450019025470952
1	15081093	G	A	KAZN	A-13087	13087.0	DNM	11.350000381469727	0.0	0.0	0.010364	0.8845078079623739	0.8266611210740147	0.7331129329934502	0.7963641119029077	0.5945206895761328	0.7151561452324715	0.6720077544778318	0.6044934836491564	0.5447349664977874
1	15094421	A	G	KAZN	D+36	36.0	DNM	1.031999945640564	0.0	0.0	0.007109000000000002	0.989835082057026	0.9798301554701816	0.9800101699181482	0.9626612952021814	0.9656709146213296	0.9746389085525736	0.9679427786425192	0.4152540032127463	0.9215493879979216
1	15156834	G	T	TMEM51	D+2880	2880.0	DNM	0.2199999988079071	0.0	0.0	0.006122	0.4180034125270274	0.5290317446070774	0.5000797334090019	0.9177709203122164	0.2776295466859662	0.9057677286613977	0.300650322244443	0.4789812250594212	0.8362109760549479
1	15177040	T	C	TMEM51	D+23086	23086.0	DNM	9.496999740600586	0.0	0.0	0.006185	0.8220206377007074	0.726823343347078	0.6263561519406096	0.5344665718072285	0.4747685538535667	0.5500411574551064	0.5091471921615218	0.5358846318788751	0.6502229939717264
1	15190988	C	G	TMEM51	A-19502	19502.0	DNM	0.7749999761581421	0.0	0.0	0.006141	0.8968052374573691	0.8615121204246172	0.7858442712718182	0.8089741712974078	0.8422888918041997	0.7818545852987283	0.4479037340299659	0.7807860325490452	0.6140012014053738
1	15204929	G	A	TMEM51	A-5561	5561.0	DNM	0.04899999871850014	0.0	0.0	0.006178	0.7556728347533614	0.83693679530056	0.7642060311288609	0.1247881765322434	0.7390182869644478	0.178886575972301	0.6380459415866929	0.5816088445016245	0.4953904277737108
1	15276307	C	G	FHAD1	D+3778	3778.0	DNM	1.3600000143051147	0.0	0.0	0.006972	0.6707488420595765	0.638275031281953	0.6091571865988463	0.5487259362489924	0.4513481497232107	0.4315847839681394	0.5079863538301346	0.4921462163006898	0.4412885555514779
1	15326128	C	T	FHAD1	A-931	931.0	DNM	2.7090001106262207	0.0	0.0	0.007101000000000001	0.9177988701908713	0.8267676918777991	0.8417958230637484	0.8456918005141147	0.7629649101160364	0.7669981847109205	0.6555742115000773	0.7245382585751979	0.8971658808599899
1	15338848	C	T	FHAD1	A-2888	2888.0	DNM	2.9679999351501465	0.0	0.0	0.006069	0.7921348166263043	0.8225006555571004	0.9567297733147914	0.8519966350273355	0.5455301376216364	0.7638636765405621	0.7273352149155087	0.8352355408244111	0.6960637556086509
1	15354686	A	C	FHAD1	D+1702	1702.0	DNM	0.08799999952316284	0.0	0.0	0.007123999999999998	0.21190737611057	0.2300121568933417	0.2214009159961634	0.2102588725780101	0.143101824599837	0.2461683071241724	0.1915490191693881	0.3564200411405976	0.5507342672875859
1	15377364	G	T	FHAD1	D+1634	1634.0	DNM	0.2750000059604645	0.0	0.0	0.006972	0.3524832163306836	0.2148947461766991	0.5570392874647355	0.0339518715220645	0.0396405324224558	0.0599676191677705	0.0669834828455511	0.0901589655247606	0.113689260942543
1	15409941	C	T	EFHD2	D-339	339.0	DNM	17.459999084472656	0.0	0.0	0.006803	0.0308541576469347	0.0454684823202947	0.0773675936848013	0.0731850325079	0.0835366600064277	0.6653482263356314	0.7919863266077951	0.7249554794769475	0.678566116891721
1	15493960	C	T	CASP9	A+42	42.0	DNM	0.09700000286102295	0.01	0.01	0.007884	0.0392602951101423	0.4162520671313935	0.055070575792468	0.9668027099350622	0.9660469246911816	0.9442415775181392	0.9351466652148086	0.0539639619994621	0.9324779275564148
1	15494047	G	A	CASP9	A-46	46.0	DNM	2.3980000019073486	0.02	0.02	0.006254	0.997498842817503	0.9945665511204502	0.9874269403555016	0.9668027099350622	0.9660469246911816	0.9442415775181392	0.9351466652148086	0.0539639619994621	0.9324779275564148
1	15494048	C	T	CASP9	A-47	47.0	DNM	2.309000015258789	0.01	0.01	0.006323	0.997498842817503	0.9945665511204502	0.9874269403555016	0.9668027099350622	0.9660469246911816	0.9442415775181392	0.9351466652148086	0.0539639619994621	0.9324779275564148
1	15540575	G	A	DNAJC16	D+3761	3761.0	GTEx	1.515	0.15	0.15	0.006212745496815743	0.0551346483177407	0.0933521132599305	0.1917871852777732	0.8334803069073676	0.8096706278587861	0.7452746802606977	0.7032434445203861	0.6712793562877516	0.6035980352579642
1	15556803	A	G	DNAJC16	A-2723	2723.0	GTEx	14.49	0.52	0.52	0.015406080367488756	0.9366527054990348	0.9451675615681044	0.9517515163027462	0.9170296113690792	0.9192651270899406	0.9129027258929066	0.8757484928060107	0.8372460513021799	0.8219370440405851
1	15566621	G	A	DNAJC16	D+441	441.0	DNM	0.5299999713897705	0.0	0.0	0.006177	0.9554835585222372	0.9349499635410524	0.8469487900455184	0.0931543105416942	0.8385702448747292	0.9330352240842368	0.84904046114643	0.7531142560166307	0.7691563314256356
1	15579029	C	T	AGMAT	A+11251,A+26	11251.0	DNM	24.600000381469727	0.0	0.0	0.013768	0.9373574792716904	0.9941949221065196	0.9817117355852548	0.9723615510884436	0.1116432908050175	0.9356650959081624	0.1192950969650008	0.0487377977423551	0.053653759606897
1	15665820	T	C	DDI2	A+5984	5984.0	DNM	2.4860000610351562	0.0	0.0	0.008366	0.7494216043453926	0.6217915588492778	0.5252981599561622	0.4252864813589493	0.392113639899399	0.2287544593732697	0.2436000766114409	0.2053075732135458	0.2329026687810371
1	15712599	C	T	PLEKHM2	A-3638	3638.0	DNM	2.9170000553131104	0.0	0.0	0.006212	0.6143845436994457	0.5169912969784146	0.1584638967905739	0.2053090055959261	0.677803262362855	0.5967363734558166	0.7512461511987065	0.4531048067627583	0.4749858516167787
1	15731563	C	T	PLEKHM2	D+306	306.0	DNM	3.936000108718872	0.0	0.0	0.006947	0.9043274860206584	0.9560152961367986	0.9289800064568428	0.9781136244307944	0.9140843813415124	0.7303544213697918	0.6342474530098672	0.88291211467033	0.7883479130893308
1	15761146	C	T	FBLIM1	D+2298	2298.0	DNM	1.5789999961853027	0.0	0.0	0.007026	0.2586762282099822	0.865228117249785	0.1389712279648516	0.7197887328067268	0.8348950024799108	0.7188832896059709	0.8260930012337553	0.8048031284298974	0.6708496949164328
1	15767234	G	T	FBLIM1	A-142	142.0	DNM	9.654000282287598	0.05	0.05	0.007065000000000002	0.9905475817893068	0.9747762550863116	0.9889514509526188	0.9862285956313912	0.9195577419302924	0.9715472321708786	0.9640509563305064	0.948098882807446	0.8110645185590089
1	15772222	C	T	FBLIM1	D+1644	1644.0	DNM	8.303000450134277	0.0	0.0	0.009177	0.4733423586885311	0.8849532975450976	0.8986654816093329	0.881583410918985	0.087428925074507	0.1301447792332798	0.2011118381204141	0.1416617603233098	0.2061260084948245
1	15874511	A	G	SPEN	D+1375	1375.0	DNM	14.270000457763672	0.0	0.0	0.006278	0.3584990983609523	0.7247078640062683	0.6169190776251638	0.4972461485311426	0.931673459395058	0.9015211515053816	0.8181440781203364	0.8692586696904279	0.7674005798422721
1	15934516	C	T	SPEN	D-1751	1751.0	DNM	16.1200008392334	0.0	0.0	0.010066	0.8068851405053775	0.7309519353942366	0.6554793658536204	0.5951446020880787	0.4995296216441345	0.4466117329508065	0.4504441616345848	0.4169999345820885	0.6204775876089136
1	15935216	C	G	SPEN	D-1051	1051.0	DNM	23.200000762939453	0.01	0.01	0.006314999999999999	0.4514939316499021	0.4226575590671124	0.4159463300353406	0.4706695007387715	0.8254474446677529	0.7630304035611127	0.7288129990559682	0.8937206073689643	0.6204775876089136
1	15935472	A	G	SPEN	D-795	795.0	DNM	25.0	0.0	0.0	0.024559	0.8859420981378775	0.832782391609182	0.7339759298908825	0.8546546511378253	0.8254474446677529	0.7630304035611127	0.7288129990559682	0.8937206073689643	0.6204775876089136
1	15936467	C	T	SPEN	D+201	201.0	DNM	6.994999885559082	0.0	0.0	0.0062380000000000005	0.4937903332988762	0.5075179346930203	0.8793830901073508	0.9740346685872776	0.9657791821122598	0.9695162266284452	0.9617380297054056	0.9161531360619872	0.9284024205807307
1	15939573	C	G	SPEN	A+278	278.0	DNM	13.460000038146973	0.0	0.0	0.012631999999999999	0.2351788955730936	0.0461449624958764	0.067663959639261	0.8624979261696891	0.9590939083930228	0.941329015889036	0.9925576068452516	0.9177202584734367	0.9953566261755712
1	15951800	C	T	ZBTB17	A-3303	3303.0	DNM	2.4189999103546143	0.0	0.0	0.006168	0.4471880294177159	0.8205620446420209	0.8645634244092106	0.7861388109779306	0.7280808319234988	0.8813271312903349	0.6977124484841531	0.858195774002922	0.7670432486619396
1	15952836	G	C	ZBTB17	A-4339	4339.0	DNM	3.8519999980926514	0.0	0.0	0.006152	0.6963513519989258	0.7535367330006368	0.6890666735456275	0.9139140838939994	0.8737649824894402	0.9075549823883472	0.9042016708683052	0.8488540962515537	0.8561442613578198
1	15958193	T	C	ZBTB17	A-9696	9696.0	DNM	5.879000186920166	0.0	0.0	0.006147	0.6410652161943546	0.6117656904976583	0.8134406294874471	0.8126557324573475	0.8359679235612006	0.8153521590725905	0.7842124042478517	0.7128938703416996	0.6909664746092052
1	15975381	C	T	ZBTB17	D+602	602.0	DNM	7.697000026702881	0.1	0.1	0.0072060000000000015	0.0379891302593858	0.8560921639954548	0.9639587403059418	0.9353089860775232	0.1034871398216122	0.9174164176582226	0.8711673619705863	0.8739091563270023	0.8524144964431061
1	16014140	C	T	HSPB7	A+1620	1620.0	DNM	3.2119998931884766	0.0	0.0	0.006659	0.5707185934606891	0.5022894146251514	0.3239632898004554	0.2535194608236376	0.3892143145229134	0.1774411977948637	0.1959211213270501	0.2067976478626514	0.2567298981895864
1	16015887	G	A	HSPB7	A-128	128.0	GTEx	2.189	0.54	0.55	0.006215539411623036	0.9806935114750548	0.0059530059908435	0.0106020028719661	0.0784932573677091	0.1751402234699536	0.0361858525823285	0.222599986194385	0.1602738829891624	0.2567298981895864
1	16025399	G	A	CLCNKA	D+508	508.0	GTEx	1.931	0.21	0.21	0.009687026571257829	0.9331853632770664	0.9443636852848794	0.9308939991229324	0.8908265458087158	0.9276836560468612	0.8736695862371339	0.8957753845884614	0.8173735435428887	0.675527836098948
1	16026235	C	T	CLCNKA	D-13	13.0	GTEx	10.31	0.12	0.21	0.005571445273543264	0.0138538680701442	0.0348418088409183	0.9970977429973352	0.8100746188543868	0.157483844003127	0.0670761385662876	0.087090097193474	0.8173735435428887	0.9697118365470604
1	16051362	C	T	CLCNKB	A-116	116.0	DNM	1.2350000143051147	0.02	0.03	0.006067	0.0105359107004247	0.0329352669383537	0.0699424199714992	0.03894897303923	0.9951396675017568	0.9844980075430674	0.9980098525424208	0.9923039461537904	0.9975411751753336
1	16051552	G	T	CLCNKB	D+5	5.0	GTEx	23.8	0.73	0.84	0.9520228287812278	0.9917766939484318	0.988094476875211	0.9991035854237948	0.9962298252907754	0.9951396675017568	0.9844980075430674	0.9980098525424208	0.9923039461537904	0.9975411751753336
1	16053772	G	C	CLCNKB	D-1	1.0	GTEx	35.0	0.97	1.5499999999999998	0.9902376835389864	0.0023216508674052	0.0034606179816037	0.0058359774338818	0.0103455342870025	0.0124697814215911	0.0217710087976493	0.0162459032809724	0.027559839217311	0.0465322457588651
1	16154374	G	A	EPHA2	D+1474	1474.0	GTEx	1.452	0.25	0.25	0.007099962174684402	0.9385346123480198	0.9185364954161844	0.9515396755788292	0.75189494414809	0.3106286976152378	0.8735885952185706	0.4246821062701797	0.8214774271862303	0.89057939802251
1	16205526	C	T	ARHGEF19	D+12	12.0	GTEx	4.448	0.47	0.57	0.006185613345766909	0.0038999959609856	0.0060993697461327	0.0097266941981437	0.017077821824307	0.8861655117321482	0.0249366673597628	0.1168713365293656	0.9644780740966876	0.2419537710028644
1	16211275	C	T	ARHGEF19	D+1227	1227.0	DNM	4.340000152587891	0.0	0.0	0.006218	0.6929850340338302	0.1246234090885536	0.5628787825490146	0.4814510761471453	0.1634073437546483	0.0664282104177812	0.4736045391306546	0.8693691532741664	0.5086097499261194
1	16266832	T	C	FBXO42	A-10073	10073.0	DNM	0.22200000286102295	0.0	0.0	0.010239	0.621410472704527	0.6429465478001342	0.4935728618743761	0.4198517772481784	0.4438572098102051	0.3830555886528468	0.3583014037977108	0.3352987781387877	0.1802842038371574
1	16276919	T	C	FBXO42	D+17864	17864.0	DNM	1.305999994277954	0.0	0.0	0.007393999999999999	0.6478386334557328	0.4272504673960802	0.358642241665709	0.3378112453326619	0.3741812270998407	0.4280858162142462	0.0717221143591034	0.0971979327939989	0.1152325453376007
1	16280772	T	C	FBXO42	D+14011	14011.0	DNM	2.680000066757202	0.0	0.0	0.008376999999999999	0.7552093260743216	0.6838292591021733	0.824023480707251	0.7379037625625321	0.7015728535360309	0.6288890290656518	0.2650921135910446	0.319076589836964	0.2947016477796213
1	16289876	T	C	FBXO42	D+4907	4907.0	DNM	0.9610000252723694	0.0	0.0	0.008664	0.5899337396275325	0.4947983670615261	0.6510363779770071	0.6424837558091647	0.773575124227192	0.7133470862312932	0.6985291186670387	0.7885111610225547	0.7552088262733062
1	16290980	T	C	FBXO42	D+3803	3803.0	DNM	1.2910000085830688	0.0	0.0	0.009764	0.2118161804479042	0.4457548742454738	0.4588311785770401	0.3723642836648534	0.3559254749016936	0.3120241290934535	0.2988468422572375	0.4307406034438896	0.495886828386389
1	16339047	C	T	FBXO42	D+13208	13208.0	DNM	3.2279999256134033	0.0	0.0	0.006141	0.4201718155623711	0.569106864313466	0.5992405392792569	0.4653234101772857	0.4309962998853437	0.4125184079346278	0.1755938115844665	0.1939684685666935	0.2052626191023454
1	16369174	G	A	SZRD1	D+1866	1866.0	DNM	4.245999813079834	0.0	0.0	0.007478	0.8547601739886108	0.803910014350883	0.8101584662418908	0.7601996342251292	0.730167175735207	0.1146708221289268	0.1298758369654091	0.1616287606213247	0.1000083055355428
1	16376149	G	C	SZRD1	D+8841	8841.0	DNM	2.98799991607666	0.0	0.0	0.006474	0.1709632618884181	0.1445988841156901	0.6349677509628591	0.7918713659173552	0.5758074828442358	0.6878785259323118	0.6863957330927397	0.4876963445924827	0.6343111330875152
1	16435616	C	A	SPATA21	D+1512	1512.0	DNM	0.2939999997615814	0.0	0.0	0.006225	0.1102776093768505	0.1823135094039446	0.1943634733436361	0.5641630411233232	0.2295300069203409	0.5035904720296739	0.3347706080401179	0.4048801761922414	0.6985457586720415
1	16442270	G	C	NECAP2	A-1362	1362.0	DNM	1.8170000314712524	0.0	0.0	0.006293	0.9145019391669674	0.8672752543962412	0.0441762170874949	0.0795441281812557	0.7906652939779378	0.8345221101586879	0.7350751093511653	0.8238310182661346	0.845194475080496
1	16454632	C	T	NECAP2	A-1186	1186.0	DNM	2.2139999866485596	0.0	0.0	0.008535	0.7489705647784063	0.7735093726577644	0.6749505379269157	0.5751585382277681	0.5642443197363345	0.6433934302266269	0.7699712318205815	0.8146245375317095	0.8676310101655892
1	17001052	C	T	ATP13A2	A-518	518.0	DNM	0.13600000739097595	0.0	0.0	0.006018	0.8501365294422141	0.8132307555126926	0.9131836064984292	0.936493362767085	0.9083783919546524	0.9381259768568164	0.9111462841020566	0.99539748649847	0.9854073672031786
1	17044706	C	T	SDHB	D+55	55.0	DNM	6.802000045776367	0.0	0.0	0.0071150000000000015	0.5314276879029174	0.579973370987047	0.4196220792753327	0.4055732847715468	0.3783792746760875	0.9930176396880912	0.9022961071082388	0.9827383937722148	0.2928106898036996
1	17205166	C	T	PADI1	D-144	144.0	DNM	1.5130000114440918	0.0	0.0	0.006778	0.6066946711513743	0.7803458408348425	0.0048228941195047	0.0080310420680138	0.0095421699438715	0.0142676581836362	0.01748743640424	0.0258473436693633	0.0326504122829213
1	17232854	G	A	PADI1	A+36	36.0	DNM	0.057999998331069946	0.01	0.02	0.0071150000000000015	0.0107118963250543	0.0071547140177369	0.5959005302271698	0.9529711888854406	0.9438281921718704	0.919193547507852	0.9044437552439462	0.8807591385187931	0.7914383449192335
1	17252860	G	C	PADI3	D+3631	3631.0	DNM	3.8320000171661377	0.0	0.0	0.006132	0.1856927550155903	0.3761515268663041	0.4424459630271492	0.2301961404310053	0.6406387391811759	0.6121114280663472	0.5875319740959996	0.5285854466953052	0.7819642398406882
1	17266720	G	A	PADI3	A+2	2.0	GTEx	22.5	0.92	1.14	0.006574252636506984	0.9923711527532728	0.9870221203835532	0.96359016871433	0.939538233623572	0.9489943071782808	0.8166316614139318	0.9278394115307996	0.9516736082339344	0.9423788985314654
1	17269709	C	G	PADI3	A-524	524.0	DNM	0.3240000009536743	0.0	0.0	0.006179	0.8561351014110439	0.9086109405000536	0.8638391792774434	0.7191461869823964	0.9225243687200588	0.8938207746635174	0.9120348990391488	0.8978782790728101	0.0465264511991841
1	17276998	C	T	PADI3	D+122	122.0	DNM	0.257999986410141	0.0	0.0	0.0071340000000000015	0.8688272883241093	0.8309927842766414	0.1142099005442977	0.9758854035527396	0.9775964324398664	0.0021774123836824	0.0023129266251007	0.0026516060097254	0.0031676926256501
1	17278808	A	G	PADI3	A-1542	1542.0	DNM	1.7920000553131104	0.0	0.0	0.006132	0.6878951913920683	0.9557504334694116	0.938594526692322	0.9228511702258474	0.9231886044076574	0.8762535112332206	0.1282891634672316	0.1564374859169774	0.0899354292899539
1	17349391	C	G	PADI4	D+1343	1343.0	DNM	2.8550000190734863	0.0	0.0	0.033082	0.9749219262440776	0.9531375911204816	0.9464676145561935	0.9295116300403836	0.9158220258018012	0.8970580791266676	0.8610630129101945	0.0544974814104101	0.1009895176415369
1	17363005	C	T	PADI4	A-517	517.0	DNM	0.2590000033378601	0.0	0.0	0.006082	0.2444000239798139	0.1072815039428264	0.1817296365172759	0.5482274362382572	0.5064211888258195	0.2125726096162817	0.9047694510906922	0.907641538920023	0.8730296082684503
1	17388729	C	T	PADI6	A-48	48.0	DNM	0.10999999940395355	0.0	0.0	0.013574000000000001	0.6345549705450234	0.997783033967146	0.9941503428145736	0.952764293814423	0.923277364242564	0.954674622476721	0.9345886072565036	0.3781315190765898	0.8408871857175693
1	17390045	T	A	PADI6	D+1165	1165.0	DNM	1.5049999952316284	0.0	0.0	0.006954000000000001	0.077139746081936	0.0670576739680377	0.1364977334605941	0.6511034729094327	0.6601298136970081	0.573284022263185	0.0449051933418046	0.3781315190765898	0.8408871857175693
1	17417951	C	T	RCC2	A-1305	1305.0	DNM	0.6309999823570251	0.01	0.01	0.015583000000000001	0.0552143039394472	0.0394651240689475	0.0546111315655967	0.0404019229530562	0.0969203751127176	0.0549422822178767	0.1495741162218893	0.0768893056252135	0.134511045396512
1	17434819	C	G	RCC2	D+3411	3411.0	DNM	0.8169999718666077	0.0	0.0	0.006971	0.3152196416973757	0.8611481175782968	0.7463222965097873	0.686370104052606	0.6548368989264449	0.6147973705954319	0.5758322014997564	0.5241065003597986	0.6926353077973526
1	17551747	A	G	ARHGEF10L	D+11797	11797.0	GTEx	11.52	0.63	0.63	0.006719180665576869	0.972375048984051	0.6047764056542362	0.0992925223351257	0.1761122073947421	0.1942874755483724	0.2436957447786102	0.2704432477417611	0.3364152438270932	0.3305699722054287
1	17620922	G	A	ARHGEF10L	A-942	942.0	DNM	4.394000053405762	0.0	0.0	0.016993	0.9441183296240576	0.9471350150401712	0.9249061764469072	0.8893041103804722	0.870285304346257	0.853419495316928	0.8289348190249153	0.0139383763274384	0.8540756035516788
1	17633761	C	T	ARHGEF10L	A-787	787.0	DNM	0.335999995470047	0.0	0.0	0.006207	0.7969586515442579	0.9156645589112647	0.8797002649181599	0.8232460275170445	0.711987991086952	0.7933373984594574	0.9727008546842354	0.8433953349760498	0.9798967409464834
1	17634310	G	C	ARHGEF10L	A-238	238.0	DNM	5.51200008392334	0.0	0.0	0.00715	0.7555346476527215	0.8490131250255428	0.8146696574512043	0.6091681842224942	0.9869269443158836	0.9954964321120044	0.9727008546842354	0.9861241341212558	0.9798967409464834
1	17637891	A	G	ARHGEF10L	A+4	4.0	GTEx	29.3	0.96	1.68	0.01990147840005253	0.991745056632751	0.9713591453686382	0.9682621947168016	0.9442007897145824	0.9299021642281284	0.9024790260518514	0.9669666633286892	0.9540620888665984	0.9285028596152026
1	17654414	G	T	ARHGEF10L	A-222	222.0	DNM	0.5170000195503235	0.0	0.0	0.006176	0.9438824922615712	0.0223253123648921	0.0365706660788282	0.0588475944544313	0.8937164376874259	0.1513994702875882	0.8384091653727953	0.4813231862884057	0.2985666190868933
1	17658982	C	G	ARHGEF10L	D+2274	2274.0	DNM	4.466000080108643	0.0	0.0	0.006991	0.2956487590984177	0.3421083146541112	0.4790176062310877	0.4503352285702575	0.5915023674979042	0.5787361195801238	0.6189591927409688	0.6040878925983267	0.5687688685349614
1	17679814	G	A	ARHGEF10L	A-7759	7759.0	DNM	3.0360000133514404	0.0	0.0	0.015489	0.768549955712648	0.7185149270498405	0.7755191856561161	0.6953270991554387	0.5392125832184413	0.8273575200550116	0.7997398322131665	0.6854794042608866	0.2198977453368281
1	17695020	C	A	ARHGEF10L	A-138	138.0	DNM	7.433000087738037	0.01	0.01	0.0071319999999999995	0.0101836460602935	0.0193934420042663	0.0155910082602248	0.3232466130691322	0.0509788697946868	0.7403069715355508	0.1669293298346145	0.337575321456348	0.5821678220374831
1	17755877	T	A	ACTL8	D+373	373.0	DNM	6.664000034332275	0.0	0.0	0.006179	0.8154908815583984	0.6851353869624994	0.1085331945033976	0.1605747779293707	0.809678918612596	0.8493559267124733	0.8694542990393431	0.8267050451747021	0.8040279915862993
1	17757994	A	T	ACTL8	D+2490	2490.0	DNM	1.38100004196167	0.0	0.0	0.006335	0.702116140341372	0.6178225296936568	0.612231417620927	0.8198385047341886	0.6694808086118498	0.7609908316609467	0.5973747942525863	0.6066261075615837	0.5723518379377548
1	17775644	C	T	ACTL8	D+20140	20140.0	DNM	0.004000000189989805	0.0	0.0	0.008304	0.0650382527908562	0.0905207518775527	0.1463108055184899	0.1695360670808471	0.1850267035426391	0.307086013240474	0.382968732226486	0.4793301205870167	0.6039321881995724
1	18112439	G	A	IGSF21	D+4241	4241.0	DNM	1.930999994277954	0.03	0.03	0.006129	0.8020789090397346	0.8705006344384824	0.9519948204552152	0.9176639594641808	0.9018238195307726	0.8042127789809617	0.7707023460795456	0.8026588746665504	0.6972226675448644
1	18131586	C	A	IGSF21	D+23388	23388.0	DNM	1.8990000486373901	0.0	0.0	0.006155	0.3559412678417101	0.7673836046391347	0.8977491336808772	0.8443493247608508	0.8765848141676302	0.8607647576927839	0.7881800602197038	0.8734366936333835	0.537362355063576
1	18143216	T	C	IGSF21	D+35018	35018.0	DNM	5.0	0.0	0.0	0.006285	0.2918558019071776	0.2580913149487941	0.5259100357002431	0.4566521644932925	0.353995192338173	0.1080708328758119	0.1218656635882737	0.156774751593653	0.1814991298502879
1	18165573	T	A	IGSF21	D+57375	57375.0	DNM	5.046000003814697	0.0	0.0	0.0062640000000000005	0.2742199788034875	0.2799912240409654	0.2854917245320157	0.2737701942276275	0.7577402721415554	0.280728109256884	0.6487948767557193	0.5741381190169869	0.5678011770682232
1	18198975	G	T	IGSF21	A-28923	28923.0	DNM	0.6320000290870667	0.0	0.0	0.009642	0.5069170809916259	0.3572267030845501	0.254515881409843	0.2310627575209286	0.3496444973535426	0.328987074923701	0.1214096894028293	0.2443242693182726	0.1637697087461152
1	18239099	A	C	IGSF21	D+11089	11089.0	DNM	4.544000148773193	0.0	0.0	0.0070739999999999996	0.3856410791033623	0.3442972203010146	0.475992426889545	0.5840956245596161	0.5213684425623891	0.4980145519055084	0.4391488352241516	0.5025214970525597	0.5327730637961706
1	18247455	G	A	IGSF21	D+19445	19445.0	DNM	8.038999557495117	0.0	0.0	0.00722	0.3865612017759536	0.2897767703414822	0.5042424818039762	0.4137917035076522	0.4170171135789379	0.5023966332656591	0.513534849941715	0.3259992585970038	0.546415388805297
1	18249061	C	T	IGSF21	D+21051	21051.0	DNM	1.347000002861023	0.0	0.0	0.008582	0.284692957161901	0.2186320571626237	0.1309685733113519	0.2905392349176421	0.3880779935595473	0.3818609711290381	0.4878972395575592	0.5802394295558124	0.402291168897894
1	18269284	G	A	IGSF21	A-22582	22582.0	DNM	3.7750000953674316	0.0	0.0	0.006155	0.7433400516583087	0.0649489408524217	0.1033118287639054	0.1694494053718548	0.1491423702874989	0.229530104127972	0.2231522107942409	0.2927306163094121	0.3593631392606528
1	18316202	C	T	IGSF21	A-18690	18690.0	DNM	0.5640000104904175	0.0	0.0	0.009419	0.7654968814017277	0.6548736783998188	0.6284620519783657	0.5136943066770504	0.6626033844807818	0.5945753150278056	0.5932369986592998	0.6157831614295994	0.5598143423078186
1	18337369	C	T	IGSF21	D+2359	2359.0	DNM	0.5849999785423279	0.0	0.0	0.00719	0.5700209099674366	0.6582843352064375	0.6107108155242511	0.1293859315255388	0.8306789103218422	0.1823138978251575	0.6120408296202386	0.1165470972618969	0.6138292961348355
1	18370764	A	G	IGSF21	D+5067	5067.0	DNM	0.5040000081062317	0.0	0.0	0.006958	0.1218594096369317	0.1689170705113502	0.4226906429717736	0.3507320377017471	0.3006510192506426	0.2935316990280299	0.5102253912482123	0.5573693277219303	0.5760835343723623
1	18634464	G	A	PAX7	D-75	75.0	DNM	25.600000381469727	0.01	0.01	0.005642	0.8567889718674339	0.9694513324381386	0.955573834309286	0.9307732996055332	0.9657157822301836	0.98195613557585	0.9769640674841794	0.9952172238092124	0.9468098051675884
1	18637843	A	G	PAX7	D+1472	1472.0	DNM	19.3700008392334	0.0	0.0	0.008668	0.0894111126878153	0.9133905921640932	0.939868893261198	0.902655869086168	0.9274090857883311	0.8983741831783212	0.9188229838211804	0.8827900012356716	0.8205888431547901
1	18638904	G	A	PAX7	D+2533	2533.0	DNM	0.007000000216066837	0.08	0.08	0.009359000000000001	0.923673973501132	0.0884054680795022	0.0929357372174447	0.1374321979478351	0.1565050473621503	0.2314567558580258	0.2451838334303939	0.210821576280919	0.702345058302928
1	18639648	C	G	PAX7	D+3277	3277.0	DNM	7.565000057220459	0.0	0.0	0.008511	0.1509356674989513	0.188033721739916	0.2381687737392545	0.5041548824309	0.5786868128732973	0.8184687557676897	0.2451838334303939	0.210821576280919	0.702345058302928
1	18642786	A	G	PAX7	D+6415	6415.0	DNM	21.700000762939453	0.0	0.0	0.009229000000000001	0.4629729962063582	0.0750325920893958	0.1451880887667352	0.0847040131788256	0.1023600849948573	0.336230319766559	0.540495660467427	0.6989424104319762	0.1540464376012841
1	18678735	T	C	PAX7	A-13019	13019.0	DNM	4.501999855041504	0.0	0.0	0.0060479999999999996	0.5984171855854717	0.6228426011801788	0.5098945642920963	0.4639582930766273	0.4195735919008114	0.3441137051599845	0.3277083554109747	0.3805548892620132	0.4177104922092145
1	18682144	C	T	PAX7	A-9610	9610.0	DNM	5.333000183105469	0.0	0.0	0.006185	0.0500892543930637	0.0818765886627045	0.1211390855516027	0.1628623347523212	0.6129373799364733	0.1328564208355625	0.1836642629989101	0.2115687942025193	0.2533033818981818
1	18689077	C	G	PAX7	A-2677	2677.0	DNM	0.503000020980835	0.0	0.0	0.006046	0.3158968856265562	0.623622034618499	0.1504798075141702	0.2145525308537154	0.5076213973626624	0.4902713432749808	0.6528266996705124	0.4559599351635811	0.8067321194374641
1	18721867	G	T	PAX7	A-13765	13765.0	DNM	3.6500000953674316	0.0	0.0	0.006252000000000001	0.9231158462659216	0.8989491727661342	0.866759415382138	0.7898348157560355	0.8403664123030885	0.7616551137651245	0.1826580086664262	0.6992854910341119	0.2724370179650665
1	18734321	A	T	PAX7	A-1311	1311.0	DNM	5.540999889373779	0.0	0.0	0.006109000000000001	0.7380050809431187	0.6369185511611232	0.6296074380326797	0.6148706808214125	0.5322532269320748	0.5328064244567956	0.4956565785213797	0.5387775572951874	0.5297792079609523
1	18879330	G	A	ALDH4A1	D-31	31.0	DNM	25.0	0.0	0.0	0.006775	0.0150298275829863	0.9796626730968948	0.9717642111121796	0.9507269629169864	0.9431688333982776	0.8898210643621607	0.901531937151396	0.8838890221475973	0.933980650033705
1	18881358	T	C	ALDH4A1	D+342	342.0	DNM	6.742000102996826	0.01	0.01	0.008654	0.0449590216079443	0.9587294296350136	0.9658051159143975	0.9422598797276012	0.9308882762401138	0.0433130622158986	0.9057290385555826	0.0349811378355393	0.8565093186177271
1	18884311	A	G	ALDH4A1	A-883	883.0	DNM	11.569999694824219	0.0	0.0	0.006441	0.8320806684069961	0.6810438502682162	0.9588331328272608	0.9494477267892032	0.9070996651023152	0.92294249715558	0.9382082061742212	0.9269281929392268	0.9091239205218196
1	18890137	G	A	ALDH4A1	A-32	32.0	DNM	2.7179999351501465	0.0	0.0	0.006253	0.8462161917141137	0.8310090143256581	0.9869217666734674	0.9803582407673076	0.9836491704125432	0.9661231702065192	0.9909631555358086	0.9797466146230838	0.9739747009524324
1	18932903	G	A	IFFO2	A-11782	11782.0	DNM	7.998000144958496	0.0	0.0	0.006278	0.7895909221734748	0.6904699889772546	0.1918432722591054	0.8398987385256189	0.7644143289585789	0.7886227866673208	0.7606028581511948	0.7099122673121234	0.7227805387781592
1	18937298	G	C	IFFO2	A-16177	16177.0	DNM	2.996000051498413	0.03	0.05	0.006159	0.0250713257658699	0.0366614319870018	0.0547176382026213	0.1367552997343545	0.7486311721614044	0.784273413218513	0.7627942564752709	0.7102786076160986	0.7502235734276945
1	19080313	G	T	UBR4	D+1036	1036.0	DNM	2.5309998989105225	0.0	0.0	0.0072689999999999986	0.8565720582161815	0.0750078559303523	0.1308349025962605	0.1378475495621046	0.1514896289985208	0.0956332602077886	0.5517297366141437	0.1604657755293399	0.1483619745541569
1	19081356	C	T	UBR4	D-8	8.0	DNM	22.299999237060547	0.01	0.01	0.015431	0.9909676197208348	0.982309539885932	0.9743561331798074	0.9741923772829212	0.9481905917501148	0.9540009952550166	0.637522883779083	0.8648902069386598	0.8820169703337859
1	19167086	G	A	UBR4	D-65	65.0	DNM	26.0	0.0	0.0	0.005806	0.9659731623633888	0.9824180661173088	0.9682268227878084	0.9972998241391896	0.9960126351088064	0.992157110115856	0.98901578604019	0.9813820624086876	0.9856642593490392
1	19182966	G	A	UBR4	D+845	845.0	DNM	2.3259999752044678	0.0	0.0	0.008476000000000001	0.3019447316143431	0.6894677345647834	0.5744428628045992	0.5321138235185044	0.0551720404569278	0.0750366211793071	0.0870920416462904	0.9503521664231668	0.98964898488972
1	19242339	C	G	EMC1	D+6	6.0	DNM	0.628000020980835	0.0	0.0	0.076861	0.0038657670259368	0.0056762152151429	0.0087790782661579	0.0181954455758612	0.0088911019240888	0.0122872720278048	0.0159338186039412	0.0219164540584545	0.0375506782532106
1	19285614	C	T	AKR7A3	D+274	274.0	DNM	0.5920000076293945	0.0	0.0	0.007064	0.9170693048895447	0.8817114919110804	0.7768218888531913	0.9152901313002964	0.0371523308966645	0.0103427088224918	0.0023858436057155	0.0028013403403185	0.0030170340739424
1	19310766	C	A	AKR7A2	D+1061	1061.0	DNM	0.5590000152587891	0.0	0.0	0.0063030000000000004	0.8124470979584201	0.7257601773651043	0.6612565203558611	0.1432346287697355	0.824425243492124	0.6633257871509306	0.6417656798244548	0.9061529180022824	0.884713372105376
1	19349496	C	T	CAPZB	A-4244	4244.0	DNM	3.677999973297119	0.0	0.0	0.006097	0.8318522147147844	0.8237890867977156	0.1080929019286886	0.1685183775522751	0.1953628350866652	0.5893031112232525	0.4680959043018102	0.7652921636610771	0.7364228637872856
1	19353661	G	C	CAPZB	D+2974	2974.0	GTEx	1.6	0.22	0.22	0.08093894354173377	0.8723833812848114	0.8019255486587624	0.8862923417624053	0.8938862506514267	0.8237141894300692	0.8434926442243669	0.6301854910764199	0.5950805730609041	0.726628126406388
1	19361042	A	G	CAPZB	A-3479	3479.0	DNM	0.7620000243186951	0.0	0.0	0.006220000000000001	0.7770690975599952	0.7363688609106309	0.7715667145848821	0.1299874887037243	0.2874755483724031	0.8694175577625608	0.6253671369973954	0.2946204670838875	0.5677316423520504
1	19367685	T	C	CAPZB	A-10122	10122.0	DNM	12.5	0.0	0.0	0.006282	0.7798324972834451	0.7328741207175402	0.619742187493893	0.5241979400277552	0.7169785371891516	0.5957037379691347	0.7625862000239167	0.6082004986298581	0.6809882428384071
1	19388835	T	C	CAPZB	A-3209	3209.0	DNM	1.9249999523162842	0.0	0.0	0.006074	0.4592343652248885	0.3333242405950288	0.7765334415206255	0.7474560689546138	0.7106795150591789	0.669992749746319	0.5663947997553879	0.6120412568961382	0.4100867831888234
1	19393470	C	G	CAPZB	A-7844	7844.0	DNM	0.07500000298023224	0.0	0.0	0.006229999999999999	0.1317278072054255	0.2863755973586866	0.0722240071040904	0.1037711506293709	0.120941615048596	0.1631143538668928	0.1480710541948166	0.2081467105693538	0.2884609070031116
1	19401120	T	C	CAPZB	A-15494	15494.0	DNM	0.07900000363588333	0.0	0.0	0.006085	0.8678666777112031	0.7964180868448413	0.8333573706110471	0.3351134116802027	0.319024305076331	0.0932222198859428	0.592369772703188	0.1479317037004731	0.6591775201988693
1	19445091	T	C	CAPZB	A-25341	25341.0	DNM	1.0399999618530273	0.0	0.0	0.00703	0.4487129773726201	0.4730598785171054	0.3288065081222547	0.4401817553680487	0.4055353949349347	0.369199115640378	0.3866388869174297	0.3725346533214127	0.3428814800078033
1	19669445	G	A	HTR6	D+2978	2978.0	DNM	6.6479997634887695	0.0	0.0	0.006352	0.8983857829824884	0.8590793729569448	0.8270007809183881	0.734718749573035	0.7056816535859705	0.7535879410603438	0.7361338639096918	0.662882603923621	0.68152906840864
1	19676504	C	G	HTR6	A-2063	2063.0	DNM	2.2119998931884766	0.0	0.0	0.0060030000000000005	0.8082055461241257	0.7924720339634308	0.8777667297498638	0.850921951762219	0.8743277783657168	0.0425163909467616	0.051864389971679	0.0711717801667429	0.0868353398605829
1	19701324	C	T	TMCO4	A-439	439.0	DNM	0.6639999747276306	0.0	0.0	0.006285	0.2947236976794836	0.0790082696988309	0.1114475678574304	0.1533799042427152	0.1453588604017504	0.9486734995050982	0.3990581070557387	0.9157708047129972	0.9026262875994492
1	19719617	C	T	TMCO4	D+17755	17755.0	DNM	1.2029999494552612	0.0	0.0	0.006962	0.5417831143186774	0.2587117721238544	0.3340399902131148	0.3510529202458538	0.417071247324403	0.5908715334481225	0.363735177193124	0.4205673913517521	0.3952527104052908
1	19720206	C	T	TMCO4	D+17166	17166.0	DNM	0.48500001430511475	0.0	0.0	0.00704	0.7349304913015964	0.6504489368437951	0.4745761817546509	0.3884607201900312	0.3667956285293617	0.3892303750585043	0.363735177193124	0.5649214621630069	0.3952527104052908
1	19724021	G	T	TMCO4	D+13351	13351.0	DNM	0.7519999742507935	0.0	0.0	0.007278	0.4504844714568333	0.4419115790840425	0.3844555419800307	0.1894627949962622	0.6286298261331388	0.7426705075099701	0.7425923639393447	0.6468552156247047	0.5939423673094121
1	19735608	C	T	TMCO4	D+1764	1764.0	DNM	5.422999858856201	0.0	0.0	0.008440999999999999	0.8656722606852222	0.7979024519302124	0.7165799761268793	0.6284086450910241	0.6647331328271422	0.2496337882069289	0.7008157951791182	0.5759901727759728	0.5484473477334579
1	19755368	C	T	TMCO4	D+266	266.0	DNM	0.878000020980835	0.02	0.02	0.008971999999999999	0.9370696628264084	0.8783912736306092	0.8526944811192069	0.7950942446085292	0.9528139062276728	0.2079016083726023	0.580310276335912	0.8875466102618897	0.5084668174539864
1	19758958	C	G	TMCO4	A-3192	3192.0	DNM	0.32499998807907104	0.0	0.0	0.008164	0.7161109338269602	0.6224331346423356	0.5293372043121704	0.685190021411688	0.5404430286221206	0.7091908452113671	0.6667907875714465	0.6011847910624596	0.6334535382547173
1	19799109	A	G	TMCO4	D+746	746.0	DNM	6.690999984741211	0.0	0.0	0.006125	0.1488689244007026	0.2174861765934926	0.9521495970726896	0.951488961367225	0.919041764428472	0.938887603935229	0.9387176528121164	0.9190315241646496	0.8889820310704291
1	19892555	G	C	OTUD3	A-1813	1813.0	DNM	12.09000015258789	0.11	0.21	0.006124	0.0030656412199309	0.0041092333139941	0.0064851793571767	0.0143327536367664	0.0169780007286109	0.0517423582248326	0.0289674858322306	0.0777804429519469	0.0839380600200491
1	20070917	G	C	PLA2G5	D+28	28.0	GTEx	8.231	0.11	0.11	0.00721925783162055	0.0419538678060925	0.0130652872298259	0.0570758319438614	0.1378081223881937	0.0315648505201472	0.6431387757740288	0.065310281197044	0.0674720338428661	0.0818848543730576
1	20114971	A	T	PLA2G2D	D+536	536.0	DNM	2.5829999446868896	0.0	0.0	0.007208	0.8151439957509178	0.7298806543877546	0.8265466131671126	0.4156506362023434	0.932262590606966	0.0456018372501057	0.959296769194423	0.9364704856189624	0.910076159829408
1	20193817	A	C	UBXN10	A+3271	3271.0	DNM	0.5139999985694885	0.0	0.0	0.006556	0.4290466449433545	0.2634748026533588	0.4153684582450989	0.1864429076955207	0.2067470154505512	0.6093117866073563	0.5918262981410058	0.2532181978092268	0.4986933267919193
1	20295574	T	G	VWA5B1	D+4486	4486.0	DNM	1.6729999780654907	0.0	0.0	0.006129	0.4048028281315294	0.414766039932569	0.3866056080727731	0.3549347402198162	0.3754789739168008	0.4481155181127846	0.4177909654888792	0.4360002035223911	0.4317932037541021
1	20316719	G	T	VWA5B1	A-811	811.0	DNM	0.6100000143051147	0.0	0.0	0.005999	0.7009406698133164	0.6067484543811453	0.2734177803938674	0.3877697687264437	0.4764193892445514	0.6542150763223537	0.6134913914212686	0.0027664507875589	0.7704601073538757
1	20327695	T	C	VWA5B1	A-195	195.0	DNM	5.177999973297119	0.05	0.05	0.006267	0.049201209122461	0.1054700935926308	0.8165766148164998	0.7997165927895116	0.9498082641258596	0.747892091927921	0.9140619911002394	0.8391155498375455	0.8164206232242089
1	20344552	A	T	VWA5B1	A-904	904.0	DNM	15.930000305175781	0.0	0.0	0.006124	0.1303602634532673	0.1968898533057774	0.5500977906810406	0.9326252056751708	0.9306302874892036	0.9240740351360844	0.8253006367110747	0.6687745771458892	0.0591508652243363
1	20350764	C	T	VWA5B1	A-93	93.0	GTEx	10.35	0.18	0.19	0.006157485165922618	0.0063021337242342	0.0078744091431101	0.0264388558099468	0.0501146706171914	0.0577992340318862	0.0131314476443684	0.015730623284628	0.0220109465971783	0.0337127482244503
1	20592998	T	C	CDA	D+3715	3715.0	DNM	2.240000009536743	0.0	0.0	0.0062380000000000005	0.2711675401727896	0.5403437954575808	0.2114268137200872	0.4856170840677132	0.4544362116717232	0.7870971962311141	0.7789623816435877	0.8120645165979778	0.7601245444027451
1	20645662	T	C	PINK1	D-62	62.0	DNM	5.335000038146973	0.01	0.01	0.006412999999999999	0.8670314427975329	0.9932350027014232	0.9866602879939466	0.9922640761842304	0.9916892508426088	0.93360216121418	0.92014423950992	0.891823487937664	0.8765971255120942
1	20653017	C	A	DDOST	A-46	46.0	GTEx	0.011	0.1	0.1	0.006744920127194882	0.0538656838985231	0.9946777171790768	0.9884357243193932	0.9760595077068414	0.977127761003903	0.988249293470177	0.9614492784621712	0.9800838802997596	0.9760066598805934
1	20667287	C	T	KIF17	A-956	956.0	DNM	1.0679999589920044	0.0	0.0	0.006314	0.8068795171803338	0.8102329872422037	0.7299554509119704	0.1264082039751179	0.1509814545591099	0.04058818169712	0.0488106268235321	0.0647375651453368	0.1440334384723995
1	20698360	C	T	KIF17	D+19	19.0	GTEx	15.74	0.62	0.64	0.00884032004725187	0.0218133179309645	0.9825795844364388	0.9359846255226644	0.906777375048064	0.9855721376050548	0.8821393777553495	0.9703869558327264	0.9567238709958786	0.9277630874959196
1	20754187	G	A	HP1BP3	D+2979	2979.0	DNM	0.421999990940094	0.0	0.0	0.008408	0.7758836517422968	0.7939369425442577	0.7365907166860919	0.062904689686671	0.0722622102076736	0.1039138130960919	0.1092792205077549	0.5184965510223366	0.1756659397713466
1	20763247	A	G	HP1BP3	D+2130	2130.0	DNM	6.5370001792907715	0.0	0.0	0.0071849999999999995	0.5603831665226933	0.4570643830401072	0.4618561624935607	0.4208120826721474	0.3289068836178118	0.3318155304950654	0.8176356037088494	0.2821881564505695	0.7170825550917762
1	20779309	T	C	HP1BP3	D+503	503.0	DNM	6.5279998779296875	0.02	0.02	0.008652	0.0164678829413452	0.0327832324430467	0.0603787102417563	0.4598321026980288	0.1152604979231661	0.4767653121697571	0.860976484759865	0.9250586944038612	0.8277509189205894
1	20809042	C	T	EIF4G3	A-1542	1542.0	DNM	0.23800000548362732	0.0	0.0	0.006157999999999999	0.1255194118647464	0.7036754803654538	0.6548995398131581	0.7881995639588786	0.9229364679535542	0.8929470061747864	0.8805532357153204	0.8081539792261788	0.8135214118637815
1	20814306	T	C	EIF4G3	A-1067	1067.0	DNM	1.5360000133514404	0.0	0.0	0.0061189999999999994	0.0709156543296131	0.0978975046984036	0.1301497424689059	0.2071917507421872	0.2213445944529004	0.5503573339314208	0.5689741164163346	0.8853485684380383	0.9342433367392468
1	20838671	T	C	EIF4G3	D+2185	2185.0	DNM	0.1509999930858612	0.0	0.0	0.007576	0.1172510214158711	0.1612487634364762	0.2098344906403139	0.5368060475819627	0.5109376988866493	0.5240079963055635	0.4447789983540207	0.4355640841128967	0.7447863449269596
1	20869558	G	A	EIF4G3	A-4296	4296.0	DNM	1.1239999532699585	0.0	0.0	0.006093	0.1960898918336313	0.2163301278008811	0.6454517171214988	0.5385521639077404	0.5373954450598568	0.4484714113385868	0.5329084055778573	0.4150621106725688	0.4321679186134777
1	20892617	A	G	EIF4G3	D+2	2.0	GTEx	24.9	0.9	1.07	0.9179187285810174	0.0045139652588044	0.0066606752365236	0.01133445585466	0.0441728783983979	0.0512992830448719	0.0758013632968951	0.1227990009401429	0.1949206626107561	0.9413397408286608
1	20908410	T	C	EIF4G3	A-3439	3439.0	DNM	0.07999999821186066	0.0	0.0	0.009669	0.2335742919964828	0.3607146970524471	0.7394249657810786	0.6063626089858823	0.5656586247980347	0.5029098359698246	0.8202042258793059	0.7723325846616804	0.7408286606647905
1	20914840	A	G	EIF4G3	A-9869	9869.0	DNM	2.7249999046325684	0.0	0.0	0.006294	0.2242705251608588	0.1658628881548213	0.2325612481561649	0.671571250953962	0.6334799171119696	0.5470148968960971	0.4864758445487751	0.6153644867964849	0.4514522132320702
1	20915818	T	C	EIF4G3	A-10847	10847.0	DNM	8.067000389099121	0.07	0.07	0.193632	0.8363734658469065	0.8319888790921967	0.8163542211413916	0.8107718162069106	0.7790343417653551	0.6956996105422271	0.5275164379179966	0.6153644867964849	0.4514522132320702
1	20921049	T	C	EIF4G3	A-16078	16078.0	DNM	1.0099999904632568	0.0	0.0	0.007831999999999999	0.142879740939772	0.2142193414862931	0.2538029709293554	0.2826623882327452	0.5113010289800861	0.4652567999358302	0.406031887081736	0.4171583913008715	0.3918358517133547
1	20990658	G	A	EIF4G3	A-9431	9431.0	DNM	1.5529999732971191	0.0	0.0	0.008574	0.0228047345854147	0.0365511458707919	0.6675281001639225	0.6054811579097352	0.6666975537887038	0.6240692847013417	0.6177905765983159	0.5815405191274704	0.6092245527082806
1	21018299	G	A	EIF4G3	A-15491	15491.0	DNM	1.4249999523162842	0.0	0.0	0.006131	0.4588509522538629	0.4123003435099651	0.6510678414055593	0.6217536504293073	0.5819933605692724	0.5703325226443879	0.6460463926997464	0.5533119634822681	0.5168863126705774
1	21032144	T	C	EIF4G3	D+18722	18722.0	DNM	1.850000023841858	0.01	0.01	0.006881	0.8287053531218305	0.865597595293364	0.8942351963591537	0.8218926214581418	0.7927560270122513	0.7231836011877645	0.783503651196276	0.7213952913641088	0.676018442151945
1	21050321	C	T	EIF4G3	D+545	545.0	DNM	5.9079999923706055	0.0	0.0	0.008517	0.5437444322969757	0.6315390720831229	0.1512292624737837	0.2733095599185692	0.2537994817791177	0.1992456932636499	0.223305822566736	0.2019116567449501	0.6193090180732317
1	21226196	C	T	ECE1	A-756	756.0	DNM	1.8569999933242798	0.0	0.0	0.00605	0.8569837834063404	0.8222849718936615	0.9203695799847256	0.8717613601984632	0.8434959280206508	0.7929199832099388	0.869517493755876	0.9132863778102444	0.8883311088662558
1	21247352	G	A	ECE1	A+12	12.0	DNM	0.26100000739097595	0.0	0.0	0.005605	0.9837319651408614	0.9710242783934442	0.9807322653746728	0.9663393430495943	0.960923238836622	0.93622891799893	0.9311410924130368	0.9039999418507454	0.8818102977051612
1	21283694	G	A	ECE1	A-4362	4362.0	DNM	0.1850000023841858	0.01	0.01	0.006036	0.0901426339282876	0.9295997181055584	0.9379750293723808	0.931153908462594	0.8111980773254224	0.8818457853130576	0.8672852619226555	0.8407539050858792	0.8109080654476201
1	21289190	G	A	ECE1	D+880	880.0	DNM	1.121999979019165	0.06	0.06	0.008459999999999999	0.9819257042383344	0.978317241141962	0.9651854231694342	0.9404282727970068	0.924037675136078	0.9187488756655476	0.907225294997798	0.9470681872696745	0.9380986504470504
1	21518067	G	A	ALPL	D+8550	8550.0	DNM	4.920000076293945	0.0	0.0	0.008461	0.2308854624529608	0.1864840453729596	0.2517480768223579	0.4367113833277706	0.5907849734476417	0.4984475423509045	0.5399006579056105	0.5880038087761762	0.5593160101752468
1	21544314	G	A	ALPL	A-9664	9664.0	DNM	0.4440000057220459	0.0	0.0	0.006177	0.0372513989121262	0.0524678376158175	0.0778158986854149	0.1102375975188206	0.1272055233977264	0.1581380787840133	0.4681659046032004	0.1878017401164438	0.3663764879946381
1	21547297	C	T	ALPL	A-6681	6681.0	DNM	10.819999694824219	0.0	0.0	0.006286	0.2126503395950443	0.248390243120268	0.2034364708429775	0.2772678920320023	0.4592019320382525	0.6215133950578347	0.5413794142724782	0.6516510753977772	0.5783511387275533
1	21553601	C	T	ALPL	A-377	377.0	DNM	0.02500000037252903	0.0	0.0	0.006247	0.4337285275778129	0.342577617276281	0.4584629978354724	0.4590591739421513	0.4997334766495795	0.9107159683916974	0.8936257919999377	0.857266839660699	0.8274727800558982
1	21564611	G	A	ALPL	D+395	395.0	DNM	0.06800000369548798	0.0	0.0	0.008409999999999999	0.9507815297145786	0.9240305625510976	0.0490407367366991	0.0787395796126377	0.0402150328923465	0.8591145656895568	0.0401082282437604	0.1380957572850113	0.0860298960649145
1	21566886	C	T	ALPL	A-1218	1218.0	DNM	0.3370000123977661	0.0	0.0	0.006078	0.6287175190633164	0.572262533362039	0.5391195946416022	0.5924861956095304	0.6194880508291485	0.7412835363170736	0.6267185317047893	0.7549924769401862	0.7793277151858026
1	21636289	C	T	RAP1GAP	A-9892	9892.0	DNM	9.204999923706055	0.0	0.0	0.006233	0.6461093387585869	0.4981818434246107	0.8034485481093411	0.7215059618961738	0.6942594332928387	0.2736920145191976	0.1572974828086065	0.6859620430740604	0.6042875878600111
1	21636419	C	G	RAP1GAP	A-10022	10022.0	DNM	0.6779999732971191	0.0	0.0	0.006067	0.8491113239390228	0.8724442316939224	0.8034485481093411	0.7215059618961738	0.6942594332928387	0.2736920145191976	0.1572974828086065	0.6859620430740604	0.6042875878600111
1	21644012	G	A	RAP1GAP	D+5749	5749.0	DNM	1.059000015258789	0.0	0.0	0.008848	0.0850245768643498	0.1338538094955955	0.4147919544300116	0.4221287941335488	0.3849874931540319	0.4032558389462445	0.4598193408888288	0.4609709471786709	0.5437614804713681
1	21668542	G	T	RAP1GAP	D+32	32.0	GTEx	11.1	0.11	0.14	0.006515498914439886	0.0232486838729981	0.0744511456948035	0.6830888175457275	0.6412529253206386	0.8521665934316747	0.9234743900947984	0.9135826834809984	0.8769721683130174	0.6109358793340892
1	21705992	A	C	USP48	D+134	134.0	DNM	12.720000267028809	0.0	0.0	0.006347	0.7689646148115252	0.0709989360518469	0.0928790639610463	0.975864714045638	0.9926987720418224	0.9674081238664176	0.9615708067631958	0.9767795489071576	0.9909759390566844
1	21707555	C	T	USP48	A-687	687.0	DNM	0.03500000014901161	0.0	0.0	0.006046	0.6798668435748426	0.8139196526534859	0.758366926894626	0.7120321194838554	0.5579189622707301	0.6705612443958499	0.7278650783079761	0.9315757721130712	0.9679850577621024
1	21716897	G	A	USP48	A-1440	1440.0	DNM	0.7329999804496765	0.0	0.0	0.006187	0.069545078871779	0.0953617061966131	0.1104047799396996	0.1437698233779719	0.0737345505460436	0.8182265614717937	0.0647629177292291	0.0790480967022104	0.4352622134831678
1	21724110	A	G	USP48	A-15	15.0	GTEx	16.53	0.16	0.16	0.026581919596185864	0.9849467500457444	0.9725893048670006	0.9512144883421156	0.968930996590135	0.9612831550902546	0.942272093999422	0.9333791576047064	0.9072737448846828	0.8891616624205421
1	21756235	C	A	USP48	D+311	311.0	DNM	0.6510000228881836	0.02	0.02	0.007183	0.9433774687741652	0.9104238174209436	0.8529801925014637	0.7783236424462805	0.7469500999035834	0.9418570150292852	0.8676673469010769	0.8296473974574239	0.7366218103363356
1	21760112	A	C	USP48	A-2329	2329.0	DNM	6.230000019073486	0.0	0.0	0.0065450000000000005	0.9359401079697968	0.9071868025845278	0.8533034254879568	0.8536193950466197	0.8307744978363572	0.7630428637178148	0.8286995402341316	0.7739229667749696	0.7451204978685678
1	21762654	T	C	USP48	A-4871	4871.0	DNM	5.526000022888184	0.0	0.0	0.006169	0.1407481584588451	0.1952683149748013	0.3969494544905934	0.6394689432931839	0.6106730287635511	0.6529480341377143	0.6126231932387487	0.6790597265531303	0.6563053501169536
1	21767615	G	A	USP48	A-9832	9832.0	DNM	4.13700008392334	0.0	0.0	0.006184	0.118326152265755	0.1689199058813591	0.2183376287753183	0.2958326257912272	0.2817919927899703	0.2799259866691898	0.4466349785672688	0.403986131402778	0.4073324358204227
1	21773836	G	T	USP48	D+8988	8988.0	DNM	3.0869998931884766	0.02	0.02	0.008529	0.8190307891226704	0.7793764376059231	0.7748795595589023	0.6727891992965568	0.5209573187116949	0.5452307582083229	0.4964946376852456	0.6988987984910269	0.680205977281463
1	21832160	C	T	HSPG2	D+335	335.0	DNM	0.004000000189989805	0.0	0.0	0.008992	0.968697785593276	0.0828765943334446	0.7827174709188025	0.8290859336725632	0.0062751252513439	0.9704016765140844	0.0197799462747686	0.0806384788154996	0.0487921240344814
1	21849730	A	G	HSPG2	D+311	311.0	DNM	0.3330000042915344	0.0	0.0	0.007034	0.9486054496180882	0.9557961904750732	0.9445469774393538	0.8898849780515559	0.9373760349421136	0.9791237862055164	0.979631856748272	0.973422883185416	0.997508339337141
1	21852186	C	T	HSPG2	A+48	48.0	DNM	23.799999237060547	0.04	0.04	0.012256	0.9933664323875356	0.9992613372269809	0.9976904670892536	0.998762533254479	0.9999307478211168	0.9974332077193786	0.9997374988697868	0.9993516358112184	0.9987309914298462
1	21853211	T	G	HSPG2	A-141	141.0	DNM	1.184999942779541	0.0	0.0	0.006194	0.9086890347215384	0.0571266438546483	0.0074916182208036	0.012495291185294	0.0159128827097304	0.0258968781856142	0.0649816686710734	0.0936842640848397	0.0598539384656392
1	21858901	C	G	HSPG2	D+665	665.0	DNM	3.622999906539917	0.0	0.0	0.007093	0.6378501412236962	0.1062896132965947	0.3764208376229125	0.5995702047675651	0.5280068979071699	0.6694374940132841	0.6285443728993834	0.8500476097022032	0.955673549959728
1	21870283	C	G	HSPG2	D+32	32.0	GTEx	16.0	0.13	0.13	0.007563629989994989	0.9325852811471818	0.9432611174369194	0.933154871203185	0.905457150274136	0.8933896844490331	0.8148724430395617	0.8070908360855442	0.7757546682948459	0.872199054714164
1	21876681	C	G	HSPG2	A-29	29.0	GTEx	0.034	0.17	0.17	0.006191513510934985	0.99856522083971	0.9978246845748636	0.9935372945203604	0.9881909758615912	0.046072206613388	0.969249112019145	0.0867517624034214	0.0799334191034838	0.2790544051208455
1	21878179	C	T	HSPG2	D+7	7.0	DNM	0.009999999776482582	0.01	0.01	0.007256	0.0416100626027662	0.868861986116073	0.0947356016706494	0.9475439017677818	0.9372063183347096	0.6910068040243191	0.7827550368619642	0.9578417904155492	0.2790544051208455
1	21884506	G	A	HSPG2	D+22	22.0	GTEx	0.487	0.61	0.64	0.10020128709237652	0.0173719669129422	0.0383329314929631	0.9776560801023716	0.954192650540562	0.9403636324621052	0.0667062276641956	0.987447584843768	0.94702893652282	0.0422346139954068
1	21899380	G	C	HSPG2	A-3070	3070.0	DNM	0.16599999368190765	0.0	0.0	0.0060880000000000005	0.7488354582819207	0.0530441998986697	0.0769601325137989	0.1051589090774236	0.0993334721628187	0.136168486238925	0.2240058255806379	0.6856131475464649	0.7040390012496933
1	22052756	C	T	CDC42	D+14	14.0	DNM	12.699999809265137	0.0	0.0	0.006653	0.0043197894001203	0.0069789210771824	0.0122552985586232	0.0292534015696699	0.0370289449723162	0.0516154203784305	0.0499209093816931	0.1046875567863814	0.1552111440971786
1	22052919	C	A	CDC42	D+51	51.0	GTEx	17.3	0.22	0.22	0.04571161184636832	0.9455186353569056	0.8940432004796273	0.9576134852645624	0.0292534015696699	0.0370289449723162	0.0516154203784305	0.0499209093816931	0.1046875567863814	0.1552111440971786
1	22065760	G	A	CDC42	A-12669	12669.0	DNM	0.10499999672174454	0.0	0.0	0.006194	0.2857669144482975	0.7515790566665318	0.4226714913196113	0.462357784036679	0.2965007654316532	0.3599124050983846	0.3348814418506524	0.2809277713571309	0.3044075352454092
1	22133562	C	T	WNT4	A-3711	3711.0	DNM	4.839000225067139	0.0	0.0	0.0061070000000000004	0.4146680472989116	0.6163848015563639	0.5576028932283666	0.4774779100474883	0.5302356476078492	0.4983969229643024	0.4700841073065731	0.4807882131460927	0.4808885764118927
1	22455426	C	T	ZBTB40	D+2480	2480.0	DNM	7.2820000648498535	0.0	0.0	0.021156	0.155861309049436	0.2042009037595246	0.2874125570738777	0.381003128799989	0.7464063239919296	0.670929597778354	0.6275702020383699	0.6476693051890942	0.1752371423549477
1	22457400	G	C	ZBTB40	D+4454	4454.0	DNM	1.1089999675750732	0.0	0.0	0.006954999999999999	0.4196951042940981	0.4319234504849558	0.8183397393655566	0.7942084994837383	0.2961881552438774	0.7480182510145293	0.6367392692940761	0.2087020359507766	0.2713495722649195
1	22465501	C	G	ZBTB40	D+12555	12555.0	DNM	1.687000036239624	0.0	0.0	0.00717	0.3609815274261298	0.1055230856803841	0.1323525733176055	0.2193735763764865	0.3694554974281594	0.4615841687479022	0.6635143845758225	0.4112169912121939	0.5482561272639828
1	22514817	A	G	ZBTB40	D+1687	1687.0	DNM	4.034999847412109	0.0	0.0	0.007128	0.4556666833247484	0.3218489115405621	0.3304558953084706	0.6039407655507996	0.4068355802088977	0.5033739768069758	0.4245032166110715	0.6421393110767062	0.4462738083970896
1	22518203	G	T	ZBTB40	D+560	560.0	GTEx	8.56	0.27	0.27	0.131421169349807	0.9339615777270168	0.9067768471897866	0.841502099255587	0.1576965942338734	0.1738068751807506	0.9090953692606376	0.2215324815981846	0.4987766850563684	0.7780123501382002
1	22522650	T	A	ZBTB40	D+187	187.0	DNM	8.381999969482422	0.0	0.0	0.006883	0.3691909463097638	0.5527146125779752	0.0157108037987497	0.078239908497727	0.0648692962661858	0.1372571924307663	0.6459880591152545	0.1750699608219397	0.5960631761526828
1	22522687	T	C	ZBTB40	D+224	224.0	DNM	2.000999927520752	0.0	0.0	0.006968000000000001	0.8336412144543511	0.7637939284364342	0.8230584719483015	0.8319613847916508	0.0648692962661858	0.1372571924307663	0.6459880591152545	0.1750699608219397	0.5960631761526828
1	22524711	A	G	ZBTB40	D+267	267.0	DNM	1.2120000123977661	0.0	0.0	0.006963	0.8256898328425067	0.8315929050047409	0.8148005922159869	0.832974780271579	0.8610084385243043	0.891814689434488	0.9247467593263248	0.9078523299679452	0.8973261970111661
1	22525080	C	T	ZBTB40	D+636	636.0	DNM	0.6919999718666077	0.0	0.0	0.007183	0.83789484421287	0.9620792726435092	0.9390526029440388	0.929812994181564	0.9065144354216116	0.891814689434488	0.8937842649044739	0.9078523299679452	0.8973261970111661
1	22525231	T	G	ZBTB40	D+787	787.0	DNM	13.989999771118164	0.0	0.0	0.006314	0.9213713441419182	0.8582104787062734	0.9390526029440388	0.929812994181564	0.9065144354216116	0.891814689434488	0.8937842649044739	0.9078523299679452	0.8973261970111661
1	22601698	G	A	EPHA8	A+72	72.0	DNM	26.0	0.0	0.0	0.018756000000000002	0.853517810341774	0.9459574565440436	0.0490989733932741	0.9564517104952404	0.952681741858114	0.0900106144959905	0.917203254625124	0.1073755060802314	0.8623483032563494
1	22637123	T	C	C1QA	D+421	421.0	DNM	6.640999794006348	0.01	0.01	0.006431	0.0159687761698545	0.0271435837238811	0.0375546310649178	0.0438558995348764	0.9579429566876392	0.8729219768350112	0.9536889672719424	0.9597563546232292	0.8979268996981035
1	22644021	G	A	C1QC	A+11	11.0	GTEx	3.04	0.53	0.53	0.007562898554593601	0.9922264621549736	0.9853105346119484	0.9795708544685496	0.9212092821716956	0.9527246587013656	0.0612985196555078	0.0825206330749479	0.1064494792007385	0.1481784801642564
1	22646658	T	C	C1QC	A-569	569.0	DNM	9.605999946594238	0.0	0.0	0.006523	0.7281656312739804	0.6484016041545797	0.8517666031144495	0.7650327811577146	0.9051181749417332	0.1168996326590052	0.9471001889035912	0.9244132376778096	0.8875449802695243
1	22774388	G	C	EPHB2	A-7033	7033.0	DNM	17.09000015258789	0.0	0.0	0.007210999999999999	0.83164581423644	0.7881653024626069	0.8347245640654033	0.4917076065168044	0.1883186204965966	0.0991454668781778	0.1160624441577456	0.1448512469380783	0.2907053331195784
1	22777426	C	T	EPHB2	A-3995	3995.0	DNM	10.210000038146973	0.0	0.0	0.007146	0.3991409221881443	0.7772354399350329	0.6303142903374834	0.2549357161399626	0.6284952233065769	0.8141980370580636	0.7893088150796205	0.7778974683268279	0.7346400709254105
1	22786517	G	C	EPHB2	D+1441	1441.0	DNM	4.2829999923706055	0.0	0.0	0.0069180000000000005	0.6350394566714004	0.8398837224536471	0.7594837808957189	0.6533516025584722	0.2352369716900018	0.2589602154984101	0.3500666461202819	0.5111552076291822	0.7906676684816515
1	22821550	G	A	EPHB2	D+36474	36474.0	DNM	0.3919999897480011	0.0	0.0	0.008464	0.1913307985013985	0.6313479290359684	0.1610181018289437	0.1155329402326984	0.1462932771252738	0.1619314177399923	0.2046721312272316	0.2340129527464619	0.2476420970897789
1	22846726	G	A	EPHB2	A-16311	16311.0	DNM	0.3149999976158142	0.02	0.02	0.006109000000000001	0.7437819472097893	0.6643058789343936	0.325525908276875	0.702909998692267	0.7157973486169316	0.6342655866825845	0.5909367109775056	0.1962101223314943	0.6410386168772345
1	22851288	G	A	EPHB2	A-11749	11749.0	DNM	1.2380000352859497	0.0	0.0	0.006151	0.8032367761154794	0.72934594271262	0.6188950200232478	0.5418195445575861	0.6412951718063651	0.3481788312840269	0.3891161198055158	0.4736649294576855	0.5945005765586883
1	22877297	A	G	EPHB2	A-5062	5062.0	DNM	5.486000061035156	0.0	0.0	0.010352	0.398273952161836	0.4939487337726397	0.9223678008353248	0.8941634119729788	0.875192942910357	0.770469895872028	0.7954377303568946	0.756546515769351	0.2720584400659034
1	22879455	G	A	EPHB2	A-2904	2904.0	DNM	0.5879999995231628	0.0	0.0	0.0062840000000000005	0.9217736319256994	0.9400577359550925	0.9065733551271318	0.8398597017197664	0.8360956987081543	0.7680129087223433	0.7339376044535747	0.7668781845802715	0.7918381695372272
1	22910419	C	T	EPHB2	A+38	38.0	DNM	25.799999237060547	0.02	0.02	0.005871	0.9985149043051884	0.997481507032402	0.9831162552188252	0.9752174838046052	0.9847064853690142	0.9650118799806556	0.9566095354021664	0.007062226971078	0.0087845524764982
1	22910574	G	A	EPHB2	D-2	2.0	DNM	22.299999237060547	0.0	0.0	0.011337	0.9830349662263098	0.971405097917059	0.9347131903291191	0.9440926577623712	0.1036597825774197	0.9650118799806556	0.9566095354021664	0.0773196101092479	0.0087845524764982
1	22911095	G	A	EPHB2	D+520	520.0	DNM	1.1829999685287476	0.0	0.0	0.008471	0.7398454729837373	0.8514113591962098	0.7807045931915486	0.677221438233038	0.6385601984318771	0.5763048315036372	0.0801172893938848	0.0773196101092479	0.041332594205054
1	22955455	G	A	LACTBL1	A-29	29.0	DNM	3.546999931335449	0.0	0.0	0.26305100000000003	0.7723996351391118	0.0661907351449587	0.961918307650577	0.9067082799017052	0.969219844943396	0.280913454087827	0.9609233039753364	0.9307151631450024	0.9143506133541422
1	22957838	G	A	LACTBL1	D+847	847.0	DNM	0.8759999871253967	0.0	0.0	0.0069689999999999995	0.5568349951155309	0.601495393696992	0.5949077711150874	0.6786833666122103	0.9372282644477358	0.0777615016980857	0.0889577441236205	0.2135182479629589	0.0852901239456315
1	23060957	T	A	KDM1A	D+1790	1790.0	DNM	11.350000381469727	0.0	0.0	0.0072819999999999985	0.2279323855308619	0.2017579880683719	0.2599995075289444	0.2989504954746583	0.8013569525529913	0.3580441603528716	0.6965943881147266	0.6258546123261882	0.5728250603117087
1	23118353	A	C	LUZP1	A-9226	9226.0	DNM	0.843999981880188	0.0	0.0	0.009822	0.4916554746198803	0.7287646918607869	0.6326023264958026	0.5805553766368621	0.6597274682915244	0.4839151058373498	0.5414960814414618	0.4750488817171475	0.4208009240391171
1	23138033	C	T	LUZP1	A-28906	28906.0	DNM	0.5849999785423279	0.0	0.0	0.006171	0.3513325862297776	0.4825038116172344	0.6367549127896297	0.1405996443746986	0.155683775043563	0.718117768728589	0.30313241626457	0.3050698881353714	0.272595402596349
1	23157081	C	G	LUZP1	D+11685	11685.0	DNM	3.2860000133514404	0.0	0.0	0.0068650000000000004	0.8779477347633075	0.8812838398966283	0.8702917226559355	0.8136019846312096	0.7646801207718984	0.7125776715549419	0.6846185032185556	0.7045887030535627	0.6757982488840644
1	23161169	T	C	LUZP1	D+7597	7597.0	DNM	6.2170000076293945	0.02	0.03	0.007328	0.8321280510327994	0.8385321309017982	0.8063486554367632	0.7342522597430988	0.7298838270314664	0.669942130359717	0.6576751927681911	0.6028987403417723	0.6390336992275852
1	23166415	G	C	LUZP1	D+2351	2351.0	DNM	3.6489999294281006	0.0	0.0	0.0070659999999999985	0.7068678989018087	0.8268412159552724	0.8579756469154506	0.7791996283696083	0.7960728162276387	0.916284879677718	0.7841628207010336	0.823956039163523	0.8240733050430052
1	23323830	G	A	HNRNPR	A-98	98.0	DNM	1.6759999990463257	0.0	0.0	0.006135	0.198981405571121	0.1022312211000023	0.9935836102505896	0.9931498213090212	0.9799266219518676	0.9834552481790648	0.953271882142826	0.9685499756499996	0.9540105113312616
1	23381825	C	G	TCEA3	A-351	351.0	DNM	4.6020002365112305	0.02	0.02	0.00625	0.8773390465011818	0.9664761493563416	0.949854134763532	0.9233988566119564	0.973571027619427	0.8813629542408533	0.9515636803436236	0.9336865900550236	0.9155616763274852
1	23407026	C	T	TCEA3	D+1638	1638.0	DNM	3.8510000705718994	0.0	0.0	0.007587999999999998	0.5859396629936412	0.8983531584359786	0.841766509310439	0.6206414918305725	0.9230501000498909	0.5094140377682925	0.8698888842438072	0.8275278571272815	0.8001398420403031
1	23419248	C	T	TCEA3	A-109	109.0	GTEx	0.012	0.67	1.11	0.972136086106585	0.0017331576769584	0.0020093973939234	0.002530363185678	0.0034094746231484	0.0038898266110763	0.0054801326695184	0.0066685009338234	0.00920793446579	0.0122554937254576
1	23455636	C	T	ASAP3	D+245	245.0	DNM	4.160999774932861	0.12	0.12	0.006977	0.9878822724140112	0.9906441589129074	0.9804682461698648	0.968945049840242	0.9991333723811582	0.9504763284279254	0.9997822212845638	0.999390886558073	0.999024582453687
1	23459430	C	T	ASAP3	A-3236	3236.0	DNM	4.936999797821045	0.0	0.0	0.0062829999999999995	0.7181185586645317	0.7123058578157756	0.8639568251407256	0.8355496479856033	0.8802064105083841	0.5538329388914978	0.376584121403856	0.7394477274544436	0.6797346864274029
1	23460079	T	C	ASAP3	A-3885	3885.0	DNM	4.021999835968018	0.0	0.0	0.0076560000000000005	0.6949547625504546	0.1650689845523175	0.1838441352560028	0.8922123524164759	0.1548995672714202	0.8001764669692927	0.8096040413507336	0.8064371224841361	0.6797346864274029
1	23511347	G	A	E2F2	A-1199	1199.0	DNM	0.2759999930858612	0.01	0.01	0.048701	0.6896328477290617	0.6234876967429029	0.550557821182978	0.4132377712326067	0.2303941960821799	0.3284567395040701	0.7510400392001688	0.1975053969776924	0.5778605326745563
1	23522749	C	T	E2F2	A-693	693.0	DNM	14.430000305175781	0.0	0.0	0.006196	0.941302168442154	0.9195105916713254	0.1154995102648947	0.5200311513710703	0.6547457006345353	0.591295957535786	0.5470815221565537	0.9467018469656991	0.8606968537472451
1	23691824	A	G	RPL11	D-6	6.0	DNM	22.799999237060547	0.0	0.0	0.020487000000000002	0.9610098200858715	0.9415156049965868	0.8275120127761062	0.0222529311761594	0.0189448601471755	0.0310849759324285	0.1252344280926765	0.159305697900085	0.8487658553639273
1	23781524	T	C	PITHD1	D+1583	1583.0	DNM	0.1599999964237213	0.0	0.0	0.007019	0.4948262964673685	0.609573167309709	0.571856217212567	0.4299845609432853	0.221375806702538	0.2529956942370996	0.2895980524360591	0.3285738168443853	0.3791786018500097
1	23856922	G	A	FUCA1	A-2362	2362.0	DNM	0.289000004529953	0.0	0.0	0.006152	0.4075738560176473	0.1078500445153091	0.7406088505647392	0.6971122522870689	0.7491139866479848	0.8894075429116115	0.87721558245598	0.900651998517194	0.8846728101876086
1	23872068	G	A	CNR2	A+3595	3595.0	DNM	3.0160000324249268	0.0	0.0	0.0066549999999999995	0.3190654581440269	0.4345515451691064	0.4480007238542817	0.6153816726100203	0.408300605176259	0.5770944939346293	0.5370442567183276	0.3914476983798164	0.6757750706453401
1	23888876	C	T	CNR2	A-13214	13214.0	DNM	0.7590000033378601	0.0	0.0	0.006138	0.6614600870568954	0.6430382573542165	0.521406661491812	0.4682824000608974	0.4268431199179508	0.2112066649378199	0.4892000229445432	0.6103316688109204	0.5425175816598323
1	24076116	C	T	MYOM3	D+43	43.0	DNM	4.013999938964844	0.0	0.0	0.007427	0.771534083168684	0.6894276482991397	0.9562586035865964	0.9660477381098768	0.9586588876636996	0.9383136579671412	0.9255255126792908	0.891055917776954	0.8883002045479568
1	24080712	C	T	MYOM3	A-518	518.0	DNM	0.00800000037997961	0.0	0.0	0.009026000000000001	0.7980264965208244	0.8239491385461514	0.8412091571475139	0.8706964361348097	0.8575770418297791	0.9648319864682698	0.9560641163871678	0.978742086249882	0.0672844954966613
1	24082691	G	C	MYOM3	A+24	24.0	GTEx	28.9	0.27	0.46	0.06188608132321996	0.0033917451739891	0.0040828350414971	0.0067402090109695	0.0106465080601244	0.0130067296536366	0.0200717549274079	0.0325511123728449	0.0145533046948254	0.0677499917910404
1	24090060	C	T	MYOM3	D+5	5.0	GTEx	10.78	0.12	0.12	0.21518459319102606	0.9862763974769558	0.9946485813079504	0.982668927343322	0.9663861872166172	0.9605418641613634	0.0072689439160559	0.4295364327263076	0.0094230867078072	0.6638788396201086
1	24091554	A	C	MYOM3	A-558	558.0	GTEx	6.337999999999999	0.46	0.47	0.006563648245462993	0.9820110809820418	0.1202186128939722	0.0886074638287826	0.1056441365741689	0.7718311397786954	0.1878150570091107	0.2127173047550621	0.0710220458361499	0.6638788396201086
1	24110835	G	A	MYOM3	D+1196	1196.0	DNM	4.36899995803833	0.0	0.0	0.006185	0.749294810590276	0.1182163528107609	0.8437016078789116	0.4193122885912983	0.7919030547526259	0.6945221257338837	0.7084944393510583	0.8795205593958293	0.0940804709818108
1	24141788	G	A	IL22RA1	D+1252	1252.0	DNM	8.067999839782715	0.0	0.0	0.006271	0.4035676525610529	0.8361369276438995	0.8122340754012272	0.8501010077351431	0.8194868803697871	0.8950442062996995	0.7660337148673835	0.9100721777622712	0.91251180641535
1	24176713	T	G	IFNLR1	D+4018	4018.0	DNM	8.199999809265137	0.0	0.0	0.0070620000000000014	0.5602623872804495	0.421373038681682	0.4143227389520372	0.7541274590747886	0.7608102895082461	0.455375116911314	0.6128779165576963	0.3726494980992462	0.3434474153366542
1	24335497	A	G	GRHL3	D+791	791.0	DNM	0.5789999961853027	0.0	0.0	0.006876999999999999	0.8302412543359503	0.8587935872143193	0.8882995521640195	0.8792052887064569	0.8573136884734626	0.8076696937059855	0.2095682634189119	0.924292577974516	0.0663747496267337
1	24337058	G	A	GRHL3	A-20	20.0	GTEx	6.943	0.87	1.17	0.18527790166396885	0.0026701014262023	0.0041439421537587	0.0068355764217365	0.0114924356429459	0.0134246811839391	0.0327063538232822	0.0426049056600104	0.0521584276441556	0.0663747496267337
1	24368070	G	C	STPG1	D+1604	1604.0	DNM	2.1419999599456787	0.0	0.0	0.007435	0.8129742235581722	0.8970661937660577	0.8371007369086731	0.8533125657526198	0.7158578223506042	0.6536870771821044	0.1788945202402954	0.2290760810309862	0.247045257442629
1	24389694	G	A	STPG1	A-5691	5691.0	DNM	2.367000102996826	0.0	0.0	0.006881999999999999	0.723717336671991	0.6638136000380135	0.2019213406469193	0.4811704015130666	0.5140652638386093	0.4049940308061799	0.4535679250841219	0.4011251880764953	0.4464225354289036
1	24390861	G	A	STPG1	A-6858	6858.0	DNM	0.24899999797344208	0.0	0.0	0.006881	0.4278849637862757	0.6038522705740803	0.5302877516194872	0.4204615321555929	0.5054892105592991	0.7463275635020205	0.5172769493868654	0.7676370323527916	0.4464225354289036
1	24431188	G	A	NIPAL3	A-8984	8984.0	DNM	2.934000015258789	0.0	0.0	0.006314999999999999	0.3241558386690538	0.719609184330533	0.6497561486574692	0.1141404973679433	0.5641170322807815	0.2476152428211975	0.2589806983891181	0.3224245331705154	0.3662702544004852
1	24508545	G	A	RCAN3	D+5395	5395.0	DNM	0.2549999952316284	0.0	0.0	0.006299	0.3789822309774405	0.1104840054822368	0.1437956854845329	0.1905566062962464	0.3450972627344759	0.2371074369224036	0.6917779784885185	0.627712481010634	0.575774491189372
1	24534660	C	G	RCAN3	A-433	433.0	DNM	0.6430000066757202	0.0	0.0	0.006236	0.4932016934129935	0.4732741933812295	0.5073499350798076	0.4036331555206827	0.3800564454027038	0.5092808698435394	0.5459051282026354	0.030781307922109	0.0986234057717677
1	24557834	G	A	NCMAP	D+1665	1665.0	DNM	1.4809999465942383	0.01	0.01	0.006291	0.1343789849203937	0.0473717977673318	0.0754401166921891	0.1383921130037455	0.1451974345481563	0.2053737540816747	0.2788141171163376	0.6721777622713099	0.7294751867296857
1	24576528	C	T	NCMAP	A-18896	18896.0	DNM	2.256999969482422	0.0	0.0	0.0060409999999999995	0.3452984161684971	0.3019908599403477	0.7769926903224748	0.6604902632447003	0.5463162961593815	0.5907508256800714	0.5476541635109817	0.2635949322924616	0.7060516449789175
1	24756279	G	A	CLIC4	D+10654	10654.0	DNM	1.6390000581741333	0.0	0.0	0.006358	0.2972149773692951	0.6132350965619476	0.5266458109083121	0.9272104103353848	0.5221014427374704	0.8812204411985737	0.5479030534714803	0.8593384068557971	0.8315463555116885
1	24823241	G	A	CLIC4	A-3769	3769.0	DNM	0.014000000432133675	0.0	0.0	0.009742	0.0841784375899426	0.0923587560430045	0.124344446763488	0.1727242030148125	0.3799023349201186	0.2139580232895904	0.6679156535257305	0.6726226040689941	0.6298667058121366
1	24837990	G	A	CLIC4	A-1870	1870.0	DNM	1.5440000295639038	0.0	0.0	0.006106	0.3465761823138701	0.9052726345143528	0.8484926477198199	0.9183307081081398	0.9139341723901316	0.8657519354127777	0.8532171457960444	0.8422963140641241	0.7328379628645986
1	24840842	A	G	CLIC4	A+70	70.0	DNM	26.100000381469727	0.0	0.0	0.021745	0.9220100071714508	0.0372821824762009	0.0555208350433022	0.1071931170303921	0.0736545691563475	0.2570351212879441	0.2749835450680413	0.8977169148912972	0.9446136670484636
1	24905925	C	T	RUNX3	D+1334	1334.0	DNM	3.9189999103546143	0.0	0.0	0.006948	0.8725267027257088	0.8614482757137262	0.9255913365742618	0.5363789849259374	0.584550814273947	0.861548190045425	0.7986489941831694	0.7834870654251801	0.8971736069395647
1	24919488	G	A	RUNX3	A-144	144.0	DNM	4.0279998779296875	0.0	0.0	0.006184	0.7132488080751339	0.9040520566111933	0.9832423043580562	0.9896657863866948	0.986364148439607	0.9675965837365362	0.9602719122818444	0.9404086438866962	0.9327425457818502
1	24923313	G	A	RUNX3	A-3969	3969.0	DNM	2.7269999980926514	0.0	0.0	0.006261999999999999	0.448559827337516	0.4244855905518431	0.7234581552034257	0.7726875084173113	0.755913380154959	0.755352610753271	0.7475594686588234	0.7062939299446855	0.6612654932039472
1	25561708	G	C	LDLRAP1	A-936	936.0	GTEx	16.73	0.52	0.67	0.007206846960007789	0.0035146270508144	0.0057019290879827	0.0118468602625105	0.0199673261935015	0.0245533112539179	0.047347037948186	0.0491324337646453	0.925986175014719	0.9324045298004546
1	25624042	T	C	MAN1C1	D+5705	5705.0	DNM	0.07999999821186066	0.0	0.0	0.006181	0.027766952197923	0.0403364626041094	0.0570064560610288	0.0961585831200947	0.1247241495515433	0.1519734162556761	0.1715921276883275	0.2086933135625867	0.3227357275166255
1	25635181	T	G	MAN1C1	D+16844	16844.0	DNM	4.495999813079834	0.0	0.0	0.006279	0.9764888779921346	0.9583708042145722	0.9629288504396672	0.9358890730124898	0.9352575034979664	0.8808388488995734	0.8886392427522952	0.8624363083945717	0.8399542616089174
1	25642113	A	G	MAN1C1	D+23776	23776.0	DNM	19.299999237060547	0.0	0.0	0.0070079999999999995	0.6412724968453146	0.6506695090762149	0.6986852977065701	0.6181138586516297	0.7074319780226748	0.6426777499760531	0.6696656610604851	0.676620365322692	0.6248930420858869
1	25647476	G	A	MAN1C1	D+29139	29139.0	DNM	1.8040000200271606	0.0	0.0	0.006154	0.3572745826588195	0.5274581142521144	0.4572197038451046	0.5025844317314581	0.4589151694947078	0.4552886745741936	0.4342002028064287	0.1894342804393176	0.2224763243949031
1	25686385	C	G	MAN1C1	A-55	55.0	DNM	0.8949999809265137	0.0	0.0	0.006136	0.7954000614360486	0.971195867164675	0.9543500828211244	0.9664962710091208	0.936572807205348	0.8979466440514823	0.8809518485426813	0.8496667320845781	0.8392415307681461
1	25723173	C	T	MAN1C1	A-23495	23495.0	DNM	0.8840000033378601	0.0	0.0	0.007258	0.5439376790845657	0.5171128268032806	0.3474750696299353	0.4284601736747492	0.3917522605715646	0.4420131563679578	0.5398180186609137	0.4826722489951082	0.1779605854050494
1	25738045	T	C	MAN1C1	A-8623	8623.0	DNM	0.5649999976158142	0.0	0.0	0.006173	0.8052873338172979	0.7571952402545888	0.6287635927874097	0.8942188442372891	0.90526545774471	0.8227480408350486	0.8394105585732383	0.7887989998328209	0.7057908897932694
1	25771603	C	T	MAN1C1	A-54	54.0	DNM	3.615999937057495	0.0	0.0	0.010112999999999999	0.8954073277499747	0.998336419975788	0.9933301439969732	0.9914977836853476	0.9889889035575624	0.981446826670654	0.9776582371396322	0.9740785160310226	0.9525000627743966
1	25773896	T	C	MAN1C1	D+2124	2124.0	DNM	7.873000144958496	0.0	0.0	0.007204	0.4022170276825045	0.4191867728620284	0.2845904243302589	0.3532104845053158	0.7533749464149073	0.6751917501302476	0.6596906181123835	0.6273650392144036	0.7116202168324233
1	25784768	C	T	MAN1C1	A+1106	1106.0	DNM	0.746999979019165	0.0	0.0	0.016075	0.0820825998969024	0.524342042612287	0.8552568940085034	0.7965764721267447	0.9123681953028492	0.69027399105828	0.8525074205180606	0.8157206509809053	0.8866835223969389
1	25845818	G	T	AUNIP	A-8264	8264.0	DNM	8.300999641418457	0.0	0.0	0.006094	0.4290052768304241	0.4048395073026421	0.358934402073694	0.9183447613582466	0.91953920965707	0.8878858462743742	0.8678267920320213	0.8043495642440234	0.7648432475030277
1	25863585	C	T	PAQR7	A+277	277.0	DNM	4.204999923706055	0.0	0.0	0.009265	0.4392110250030634	0.5878048584945046	0.5436444656024602	0.4491125958109603	0.5454477177749373	0.637227210178702	0.9525534068271684	0.9393270677511504	0.9150652757148072
1	25865218	C	A	PAQR7	A-1357	1357.0	DNM	4.890999794006348	0.0	0.0	0.006184	0.8464724686406722	0.7491518821674976	0.7068378433519925	0.6292147551318761	0.6057751440274629	0.9063946302954692	0.8901743882508383	0.61919797640594	0.9102693118187772
1	25981758	C	T	PAFAH2	D+606	606.0	DNM	0.4560000002384186	0.0	0.0	0.008627	0.8810182658311025	0.8477140367045491	0.9140854929752522	0.9037367982402208	0.9002958823727357	0.8360126564041701	0.83975472672174	0.7871112177180779	0.7188537588342891
1	26033956	G	C	EXTL1	D+100	100.0	DNM	5.984000205993652	0.02	0.02	0.007188	0.0263639570487499	0.0655254986780331	0.9721372774792988	0.9579366705898656	0.9498014364462511	0.9453154872738968	0.9462300462682548	0.86795176519331	0.8397842878582727
1	26035013	T	G	EXTL1	D+9	9.0	GTEx	9.428	0.12	0.12	0.0061731101703046435	0.0038881625291544	0.0063171066085435	0.0528270965391792	0.0909702012542525	0.0753166214495456	0.3758933348285521	0.1145253542063861	0.86795176519331	0.8397842878582727
1	26045993	C	T	SLC30A2	A+147	147.0	GTEx	8.282	0.24	0.26	0.006718030826075017	0.0057494342201528	0.0138839269913732	0.0198456064155689	0.7498619072992971	0.7377761369671545	0.1886903830174294	0.9527070185996634	0.8139296539392485	0.8505853471037825
1	26061018	G	T	TRIM63	D+148	148.0	DNM	10.149999618530273	0.0	0.0	0.007508	0.7158037046856576	0.7644389262277788	0.8282575592352784	0.962336899345548	0.9549485314880392	0.9780693454446056	0.0021719537959121	0.0025498448141767	0.0028992113604274
1	26200946	C	A	CATSPER4	D-96	96.0	DNM	23.100000381469727	0.01	0.01	0.00563	0.9703112397945208	0.9913478195320232	0.976266803620522	0.958521051573476	0.982801562758324	0.9267334998321772	0.9876002243898552	0.9972073820478714	0.9710233385548754
1	26234234	C	T	CEP85	D-77	77.0	DNM	9.201000213623047	0.0	0.0	0.006426	0.1370911390382275	0.9680763735265608	0.8641356390359136	0.8264322116107171	0.7201363390079479	0.0847516496079333	0.2130974452806671	0.4234356033348597	0.6399241298985759
1	26252741	G	T	CEP85	A-2430	2430.0	DNM	0.3709999918937683	0.0	0.0	0.006684000000000001	0.6148029190826998	0.4192732027616113	0.4455831209063343	0.4606913027948401	0.1140749201283408	0.1561561351085941	0.18028869290965	0.2317771139071211	0.264430868005725
1	26289892	A	T	UBXN11	A-3855	3855.0	GTEx	0.209	0.3	0.3	0.4470544949435633	0.9258181228910698	0.902082061083256	0.8509571526730625	0.7861157792624777	0.780483272916497	0.7557754773213466	0.7407490226694031	0.2768020817433146	0.2059560347441798
1	26297988	C	A	UBXN11	D-27	27.0	GTEx	2.181	0.12	0.16	0.006958470008874924	0.0086491140035756	0.9839621695156268	0.9929990940095976	0.0161253237615085	0.0192404011359308	0.0342934662832053	0.0267449762630922	0.0365337229333391	0.2316491123700328
1	26318571	C	T	CD52	D+44	44.0	GTEx	8.408	0.18	0.18	0.0069220539518977	0.9783569954701428	0.8831668188967048	0.0813075575546232	0.8878328131678953	0.0672253334224182	0.0164458493271126	0.0163703482612216	0.0231099675091039	0.5599514802202705
1	26444907	C	T	DHDDS	A-1409	1409.0	DNM	6.210000038146973	0.0	0.0	0.006977	0.9425894208923836	0.90861446026972	0.8569639315762279	0.8213570364818469	0.7548955682019355	0.7196628281596427	0.634942594891728	0.5753258175421764	0.8930150446084519
1	26473681	A	C	HMGN2	A-22	22.0	DNM	8.597999572753906	0.15	0.16	0.006842	0.9962603421504788	0.9868782009127544	0.979215571778438	0.9864710141957344	0.9723269268565314	0.997634906505993	0.993358721405606	0.9464765186041272	0.9865257172216244
1	26736140	T	C	ARID1A	D+3348	3348.0	DNM	3.191999912261963	0.0	0.0	0.007692	0.7362513370066522	0.68610703893315	0.163414208024464	0.2104001858151958	0.2558868009736271	0.2633438543781486	0.2763952178127433	0.3811203907629909	0.4578474756000749
1	26747080	C	A	ARID1A	A-13776	13776.0	DNM	9.34000015258789	0.0	0.0	0.006185	0.1112479507870063	0.1724000781388865	0.1292754109201939	0.179374513259827	0.2140297111355065	0.2068487251312794	0.255580822639653	0.3275402138438837	0.3144495071726991
1	26755498	A	G	ARID1A	A-5358	5358.0	DNM	14.069999694824219	0.0	0.0	0.010067	0.7749003522353011	0.6901580005048914	0.4565859404985526	0.4357705963067278	0.4579690481775704	0.420410359685786	0.3923555781976283	0.4282430929588521	0.3729030937154137
1	26772501	G	A	ARID1A	A+2	2.0	GTEx	13.3	0.99	1.0	0.006566436515379696	0.999883083737569	0.9996637642254912	0.9990613736190292	0.9996615508932596	0.9950621245690636	0.9985024449163729	0.9995965260405982	0.9966375193527988	0.999683230737435
1	26774399	T	C	ARID1A	A+71	71.0	DNM	20.200000762939453	0.0	0.0	0.018431	0.9449809965842456	0.995781751597731	0.990426909869198	0.9847209941893714	0.9800739047548448	0.9928424187344688	0.9430246158004292	0.9457656439666514	0.9576958512884204
1	26777816	C	G	ARID1A	A-1207	1207.0	DNM	1.5989999771118164	0.0	0.0	0.00632	0.5176738172215943	0.4591958968871744	0.3769316786305865	0.6047687362029289	0.6041062640546565	0.8985532979309131	0.5739908046826313	0.8675767025011448	0.1826213429085212
1	26779995	A	G	ARID1A	A+973	973.0	DNM	27.100000381469727	0.0	0.0	0.028763999999999998	0.2775314326755477	0.3366406457916949	0.4419548599467037	0.5927571110421461	0.5497135544558657	0.5132517660325225	0.9514042352126794	0.9166881092043	0.9282884609070032
1	26793666	A	G	PIGV	A-447	447.0	DNM	1.6399999856948853	0.0	0.0	0.0061200000000000004	0.638462888059549	0.7797022118428125	0.7136245635182132	0.7744843725906971	0.7613594300253063	0.9944887169387264	0.8647973345440793	0.1803048474672365	0.2377237424356852
1	26853438	C	T	ZDHHC18	A-288	288.0	GTEx	8.152999999999999	0.12	0.13	0.008486607258025691	0.9884354609028791	0.980968507643082	0.966024969064219	0.9370816474312804	0.0506223673808582	0.1033616724022325	0.1299176427009616	0.5566773515921993	0.5516227664386829
1	26889179	C	G	GPN2	A-54	54.0	GTEx	3.693	0.1	0.1	0.006082981177299155	0.1056435494545032	0.9533884724805832	0.9341732309931576	0.958936793555804	0.7759140921844039	0.9349424068194436	0.0120935242915629	0.3787071966971223	0.0205571662285335
1	26912793	C	T	NR0B2	D-9136,D+616	9136.0	DNM	5.800000190734863	0.0	0.0	0.008438	0.6327873883391015	0.6498081432217743	0.7809820967228788	0.9209692058157032	0.9325981222905696	0.907518380678035	0.9279278841339456	0.940431903588536	0.9474761795309112
1	26925807	C	T	NUDC	D+1641	1641.0	DNM	1.496000051498413	0.0	0.0	0.006995	0.8679530324244834	0.8898373690425698	0.9193541515700836	0.8835660902882283	0.8635215123115255	0.8256201069548701	0.8168617114879244	0.8137377613990711	0.7394051305031416
1	26930462	T	A	NUDC	D+6296	6296.0	DNM	2.690999984741211	0.0	0.0	0.007084	0.6052593052093408	0.6117141649805993	0.5226487829320476	0.0341888249335886	0.0402199098063523	0.0548098930529175	0.0632365222683597	0.0814714668876338	0.0964040894139189
1	26937366	G	A	NUDC	A-4091	4091.0	DNM	0.23899999260902405	0.0	0.0	0.0061189999999999994	0.5835312173266478	0.8338309896555925	0.9304392450965908	0.8484509219517622	0.823580074294908	0.7654694792355382	0.838728055634684	0.5415178409181768	0.7570321810529488
1	26945054	A	G	NUDC	A-336	336.0	DNM	2.9839999675750732	0.02	0.02	0.006203	0.922521729750431	0.8756237569591224	0.8312194208696726	0.949044476584748	0.1589420412908801	0.9970998985275988	0.9957299816151988	0.9938376327438452	0.9896818207279126
1	26994633	G	A	TRNP1	D+3	3.0	GTEx	18.9	0.36	0.48	0.04936629371555645	0.9954406569530164	0.9928139991407852	0.9962759807795584	0.9913947265178974	0.9877916211691232	0.9856466782390372	0.9717966841246122	0.9660233905376624	0.9563901438402864
1	26998709	T	A	TRNP1	A-1138	1138.0	DNM	13.630000114440918	0.0	0.0	0.006226	0.8902944539247728	0.9512470837241744	0.909436527125384	0.8841235358758005	0.830437503078552	0.8468000370689662	0.7677603889683414	0.7445008976791179	0.7670760845001323
1	27260751	A	G	WDTC1	A-205	205.0	GTEx	2.391	0.86	0.86	0.00602140287027663	0.977888156856931	0.9666068696908918	0.9537243319004772	0.9684734852255448	0.9628774182787712	0.941304095575632	0.935785417964994	0.9115230016645224	0.9014731702229168
1	27262780	A	G	WDTC1	A-372	372.0	DNM	7.781000137329102	0.0	0.0	0.0067150000000000005	0.7388007569875682	0.5637718712131923	0.5436309812759378	0.4517315751155977	0.9565340162313452	0.9485574642958104	0.9398648799737888	0.9171852853311236	0.8934959930619806
1	27263524	C	T	WDTC1	D+289	289.0	DNM	2.0829999446868896	0.0	0.0	0.007019	0.2495406721408839	0.7049097462617602	0.8371962997444622	0.7255392446768436	0.9102755115029332	0.6008318712118204	0.9398648799737888	0.7995013701418114	0.8934959930619806
1	27269197	T	G	WDTC1	D+5962	5962.0	DNM	0.7549999952316284	0.0	0.0	0.008636	0.4286315946566481	0.5050940844208933	0.3973973686411629	0.2904350066460162	0.6204497782711047	0.7175422652409132	0.5140831856359381	0.7109604076262748	0.6613697952782065
1	27280802	A	T	WDTC1	A-1437	1437.0	DNM	4.083000183105469	0.0	0.0	0.00615	0.9341249475441572	0.8952066798970898	0.9160819550006528	0.8620130890410023	0.8655332393389441	0.7923265682470039	0.8053437452300142	0.7564214948719626	0.942672489555306
1	27285654	T	G	WDTC1	A-2020	2020.0	DNM	3.3359999656677246	0.0	0.0	0.006117	0.8803473787041454	0.8432672965881113	0.7698184423375022	0.8220538434663122	0.7403808967376859	0.7903874563602481	0.8354254025260387	0.6711150846435088	0.8370569817683837
1	27322551	A	C	TMEM222	D+160	160.0	DNM	0.30000001192092896	0.0	0.0	0.006307	0.688953452266821	0.0264610417227629	0.0432833201616868	0.070051548102128	0.9448855071283414	0.9238108143257536	0.8980513666100507	0.8650835532102022	0.8354692724157713
1	27331319	G	A	TMEM222	D+182	182.0	GTEx	1.291	0.2	0.21	0.012355980205316294	0.0164722349059442	0.0363360488356308	0.0307083062669677	0.9751722011098164	0.105687115729657	0.9592864379760656	0.0111193534305494	0.01611897337491	0.0332144160918785
1	27343574	G	A	SYTL1	D+1424	1424.0	DNM	0.012000000104308128	0.0	0.0	0.006599	0.8024412956649445	0.7921058801467588	0.8303990266270501	0.903413573487763	0.8315669963623098	0.891891007894288	0.8797239265891283	0.0594372605886158	0.9370633557840328
1	27350799	C	T	SYTL1	A+6	6.0	GTEx	5.96	0.24	0.24	0.008602234990978369	0.9961043560036134	0.9922277619485914	0.9680489860177304	0.9804991636364346	0.9185140823330376	0.0025083852960805	0.0026862615658484	0.0035500119932837	0.0038514506680161
1	27361097	C	T	MAP3K6	D+60	60.0	DNM	8.020000457763672	0.07	0.08	0.006587999999999999	0.9933959181701564	0.0270993910602934	0.99079645858592	0.0072846583401159	0.0072544095837212	0.0268220448207411	0.0206880057400247	0.0395138722315503	0.1893758679767522
1	27365371	C	G	MAP3K6	A-459	459.0	DNM	7.464000225067139	0.08	0.08	0.0061920000000000005	0.9579794346690408	0.9294814147362196	0.8678565314560024	0.9486849476028474	0.9384036007231488	0.9429597388974164	0.9255478738866793	0.0199800838802997	0.8816055565964301
1	27373500	G	A	FCN3	D-13	13.0	GTEx	12.5	0.28	0.5	0.007276789042186665	0.0034657774706518	0.0056786594996334	0.009161134184292	0.0080571967279349	0.009397813289298	0.013261500529946	0.0047629371737572	0.020881397326588	0.0077125589355007
1	27381637	C	T	CD164L2	D+143	143.0	DNM	7.48799991607666	0.03	0.06	0.009026000000000001	0.0567953873478316	0.7962590128102017	0.0863149328949559	0.0115564560045438	0.1380391001703506	0.0229710776400151	0.0242132986961471	0.0314151347972408	0.8540408361935924
1	27393523	T	A	GPR3	A-271	271.0	DNM	8.430000305175781	0.94	0.99	0.00809	0.991485699102038	0.9860991585599528	0.973055775082997	0.0370162607814778	0.9492127929257436	0.0878705825824142	0.9490922808139868	0.7782856146012779	0.7606499178138285
1	27449110	C	T	WASF2	A-20177	20177.0	DNM	1.5399999618530273	0.0	0.0	0.006135	0.6784634572378403	0.625487414770244	0.4896317254544218	0.3559286172968183	0.7768767950091613	0.6110717837415203	0.8013653947676719	0.1533265007959179	0.7756810056265174
1	27470664	G	A	WASF2	D+19322	19322.0	DNM	5.556000232696533	0.0	0.0	0.006233	0.4335080932360984	0.6778244342801318	0.5711288452804466	0.039005576407716	0.226487300272083	0.0651930973846909	0.0722461443931216	0.0579253799690355	0.0711436722442522
1	27485373	A	C	WASF2	D+4613	4613.0	DNM	0.9240000247955322	0.03	0.03	0.006207	0.9642511535395604	0.96748427005159	0.9644308871592472	0.9384373956985343	0.9256699782538405	0.8929057319057109	0.8766555800448586	0.8532181978092268	0.7979630191201155
1	27549343	G	A	AHDC1	D-2083	2083.0	DNM	38.0	0.0	0.0	0.005595	0.6832046048284118	0.5896319122654391	0.6066887731451625	0.5241631972705465	0.5983778408633699	0.4052494640185718	0.6794802866512342	0.6539814067758419	0.5585820326156449
1	27550932	C	T	AHDC1	A+1258	1258.0	DNM	18.940000534057617	0.0	0.0	0.005628	0.6628468968096384	0.5342598735894278	0.4891140445709756	0.6086810048854563	0.5392198985894502	0.6392652245592804	0.6081130349311226	0.8646169054420434	0.8386678693597205
1	27593568	C	T	AHDC1	D+9829	9829.0	DNM	3.9040000438690186	0.0	0.0	0.006957	0.2719030710885105	0.2559582367596531	0.6666475150145045	0.0707186871141455	0.6657499693973646	0.4323580924434601	0.4545119569264812	0.260344388960364	0.1475024482014652
1	27628308	A	G	FGR	A-3157	3157.0	DNM	4.5279998779296875	0.0	0.0	0.006403	0.2454131026603021	0.3285906392507896	0.3670836254937413	0.5205854740141742	0.4780380370030973	0.804510265222223	0.8269923106613376	0.1623541725724503	0.8061642525887195
1	27745421	A	T	FAM76A	D+610	610.0	DNM	8.829999923706055	0.0	0.0	0.007285	0.5908384103808731	0.6425220244698298	0.7121874079059584	0.8396114276345452	0.8214347198237288	0.7693586056461642	0.7556221422620014	0.9730085697463966	0.9626579258953076
1	27801712	A	G	STX12	A+35	35.0	DNM	19.579999923706055	0.01	0.01	0.011477	0.9980698303525962	0.9972477356637336	0.9982343349256564	0.9956813581685492	0.9685907230366396	0.9838524156739428	0.978817131018203	0.9547904082804538	0.954541679302026
1	27807685	A	G	STX12	A-2561	2561.0	DNM	0.7480000257492065	0.0	0.0	0.006004	0.9469481823799808	0.920665076121863	0.8778986416397566	0.8047816183488602	0.8426863602956776	0.6978583326908565	0.7522951834931512	0.6827158609360576	0.1161983052844452
1	27824241	A	C	STX12	A+2011	2011.0	DNM	8.270000457763672	0.0	0.0	0.006564	0.1878480043601795	0.3744347592115794	0.3926954426103154	0.3497213747982285	0.3185839197416016	0.3030232233958132	0.3780628777707237	0.3187276943093686	0.3195158838538458
1	27875211	T	A	THEMIS2	A-1377	1377.0	DNM	2.927999973297119	0.0	0.0	0.0072590000000000016	0.7520139571905555	0.6559989292078504	0.1489140622373976	0.6282755295830674	0.5987226386835843	0.5559449354524945	0.5518250148021471	0.826723943682447	0.8592675290259152
1	27936182	T	A	SMPDL3B	D+938	938.0	DNM	3.4079999923706055	0.0	0.0	0.006239	0.379672286308025	0.6547927236974945	0.5843784663513288	0.7311062835594541	0.4818176453576411	0.4716667717992388	0.1949790339375072	0.0917827834594445	0.1273489696307127
1	27947741	C	G	SMPDL3B	A-1324	1324.0	DNM	2.0409998893737793	0.0	0.0	0.008055	0.7509016634969042	0.8024423681714269	0.7620889918648471	0.6773319123936004	0.198978579130612	0.7053461081089921	0.5560016994517615	0.6241464779723355	0.6315548541992209
1	27947810	T	A	SMPDL3B	A-1255	1255.0	DNM	3.0759999752044678	0.0	0.0	0.006131	0.8451371978844171	0.0703442588939202	0.1023032402250358	0.1444826354528367	0.198978579130612	0.6039990872935216	0.5560016994517615	0.6241464779723355	0.6315548541992209
1	27950578	T	G	SMPDL3B	D+1416	1416.0	DNM	3.75	0.0	0.0	0.007423999999999998	0.6304773264111343	0.6042963481803084	0.5077575916758321	0.7425557787159623	0.681054700930564	0.7247496871332528	0.6858230917383117	0.6311854452415738	0.2338684287278817
1	27993850	C	T	EYA3	A-290	290.0	DNM	10.069999694824219	0.0	0.0	0.0060409999999999995	0.570373125709089	0.865736821737941	0.9086710473139612	0.9552060460204904	0.8275869468421251	0.9271010744548877	0.9089636358156542	0.8789376131184718	0.8527853482626945
1	27995951	C	G	EYA3	D+1369	1369.0	DNM	1.3580000400543213	0.0	0.0	0.007951999999999999	0.5202183962531247	0.2998422361018473	0.4354247328344523	0.3685410188996695	0.5535316904310558	0.8505715707507167	0.5502432024360104	0.0873968759312966	0.8221514427487846
1	27998184	C	T	EYA3	A-100	100.0	GTEx	19.64	0.64	0.64	0.2544122314440106	0.982321488524456	0.9806247434723429	0.9809253452964716	0.9655656335575998	0.9579551489726535	0.9375356769330572	0.9612383053315924	0.9556582859053476	0.848848910719356
1	28019993	C	T	EYA3	A-2754	2754.0	DNM	0.12099999934434891	0.0	0.0	0.009826	0.6989392550825323	0.6231338621200628	0.4921943337687403	0.3887296837823542	0.3579215958042933	0.3144639835276728	0.1208039923505226	0.2159619703874921	0.8020964716926102
1	28061724	T	C	EYA3	A-3630	3630.0	DNM	0.37400001287460327	0.0	0.0	0.006108	0.606794472946281	0.1945752136646844	0.6467675137950523	0.5370113811807463	0.6899911581549074	0.4394541516852751	0.567259109032275	0.1007726582204874	0.1186300888305999
1	28168720	G	A	PTAFR	D+7872	7872.0	DNM	4.145999908447266	0.0	0.0	0.006995	0.4787931210011435	0.5786688074687948	0.4491056569290286	0.4566482608127072	0.6552060813166888	0.1533409184537257	0.1950188952202433	0.2288492989380492	0.2834486128789883
1	28174480	T	C	PTAFR	D+2112	2112.0	DNM	4.783999919891357	0.01	0.01	0.008433	0.90080904488851	0.9042842636377876	0.87352542049602	0.8667470824867226	0.8612478950019922	0.8683366391686583	0.8600509252192614	0.889753374473931	0.8178093860277714
1	28229229	A	C	DNAJC8	A-206	206.0	DNM	7.1579999923706055	0.0	0.0	0.009968000000000001	0.5468931031336395	0.5975193250020385	0.6328964411540082	0.5971015171654594	0.0324222120023779	0.1583070696592848	0.0505723010751851	0.0182167077345777	0.0231106355279906
1	28274674	C	T	SESN2	A-151	151.0	GTEx	1.946	0.1	0.1	0.008268415937165128	0.0107555137680023	0.0241973409704513	0.0405325175511212	0.0629253791937728	0.9988646544194352	0.9555881077149396	0.9960848442541904	0.9921367670468174	0.9966835803425358
1	28333389	T	A	MED18	A-1028	1028.0	DNM	6.10699987411499	0.01	0.01	0.0065	0.9361622537582636	0.9380274154859306	0.8951857436664704	0.8449856246962448	0.8763156085145066	0.8185154813553224	0.8218064550000146	0.7637163188614376	0.0154173917914267
1	28480177	C	G	PHACTR4	A-274	274.0	DNM	0.4860000014305115	0.0	0.0	0.0061189999999999994	0.3696492717500677	0.6217022935796859	0.0988457807346886	0.9872236438125688	0.989023529647004	0.9727543098513892	0.9680516680002372	0.9378733363861692	0.9231332343107468
1	28521672	T	A	RCC1	D+4805	4805.0	DNM	3.9760000705718994	0.0	0.0	0.006866	0.0849282468614266	0.1134530289671177	0.1448711093809482	0.0862264486070691	0.100346894893237	0.1293738070373407	0.1151310512586929	0.1728646503412634	0.2412371771223057
1	28538952	T	G	RCC1	A+1121	1121.0	DNM	16.200000762939453	0.0	0.0	0.009247	0.5566314796474263	0.5855017558762066	0.2345303506784765	0.2248672260640945	0.43773912118985	0.4226321613777195	0.650055854407151	0.8507395858319341	0.8274785746155793
1	28554402	T	G	TRNAU1AP	D+665	665.0	DNM	6.931000232696533	0.0	0.0	0.010773999999999999	0.5160548863907417	0.5058782108854352	0.8726768850502203	0.7973732133341921	0.2275509552167617	0.4935584883649393	0.2838658055333294	0.1022976224223525	0.1206098967216312
1	28692627	A	G	GMEB1	A-315	315.0	DNM	12.699999809265137	0.0	0.0	0.006138	0.2302084141176949	0.4971305077795709	0.8065833608882614	0.7228734212051833	0.6846806864939231	0.8709369181204165	0.8509790806043748	0.9086053628150054	0.8862836977789452
1	28738714	C	T	YTHDF2	D+376	376.0	DNM	5.613999843597412	0.0	0.0	0.008732	0.4282879361487577	0.7112243108144336	0.8800592606836906	0.8204935423363918	0.870604742213641	0.8715498020781984	0.9761162860562316	0.9045930642476576	0.99563862808005
1	28740331	G	A	YTHDF2	D+29	29.0	GTEx	15.99	0.13	0.13	0.006605080767955878	0.4207387934222157	0.0520383279451526	0.075796767357455	0.757567382406502	0.7924658506289024	0.6930790838358281	0.7006894057460525	0.6387085050553508	0.8697112570910924
1	28869078	C	T	OPRD1	A+6337	6337.0	DNM	2.055999994277954	0.0	0.0	0.006548	0.810944887796084	0.7208923359166487	0.684909397051271	0.7721632441147136	0.5267428017968502	0.8598870954050836	0.4898572479964844	0.3250208973883716	0.7935688113619727
1	28899914	A	C	EPB41	D+12704	12704.0	DNM	3.755000114440918	0.0	0.0	0.007644	0.3333912454315373	0.2047337577784465	0.213356049537898	0.2558722091123616	0.4460571857182499	0.6123162418921371	0.4915119773432357	0.5631711695995697	0.6404417772300846
1	28907287	G	C	EPB41	D+20077	20077.0	DNM	4.6479997634887695	0.0	0.0	0.008369	0.2914139063556971	0.20707391574962	0.2512083129114185	0.252492402461661	0.1911881966976464	0.203892552953719	0.5637581217363575	0.6562884784520668	0.4567638929397153
1	28908281	A	G	EPB41	D+21071	21071.0	DNM	4.215000152587891	0.0	0.0	0.006331	0.7149934079960943	0.5929936833822483	0.4749744579496163	0.8220721907650629	0.4680530432674933	0.725807242933339	0.3830387325278762	0.3505818559788337	0.4567638929397153
1	28931489	G	A	EPB41	D+44279	44279.0	DNM	5.073999881744385	0.0	0.0	0.008423	0.5289566521832633	0.34803433574418	0.3008468547906099	0.3063003452805478	0.4908535916277042	0.5044533378812905	0.4900254431651025	0.4362080871075834	0.4983379271314805
1	28931829	C	T	EPB41	D+44619	44619.0	DNM	1.9479999542236328	0.0	0.0	0.006271	0.2011490751292851	0.5106904204188878	0.3359637541303078	0.6303725867934582	0.5329789117361472	0.5044533378812905	0.4900254431651025	0.4362080871075834	0.4983379271314805
1	28959602	T	G	EPB41	A-27829	27829.0	DNM	1.3600000143051147	0.0	0.0	0.006171	0.2913711690853647	0.2808570873788686	0.6778793727325811	0.674283137856528	0.6166735837563649	0.7230457607042481	0.7087102736136781	0.7520748380906692	0.6961487424839732
1	28963880	A	C	EPB41	A-23551	23551.0	DNM	3.299999952316284	0.0	0.0	0.007139	0.288183379465788	0.303895153101181	0.3154908333939151	0.3651994683187043	0.4022668871682052	0.379534815624725	0.3817495603106069	0.3159205390435901	0.3352597025073059
1	28969920	A	G	EPB41	A-17511	17511.0	DNM	4.091000080108643	0.0	0.0	0.006328	0.2818365525320757	0.2436341543587165	0.5148229879235153	0.4319360108678468	0.4645489805542808	0.5776567585058091	0.4776878900450821	0.4074925314551124	0.4598021737324884
1	29019876	G	A	EPB41	D+1434	1434.0	DNM	1.3919999599456787	0.0	0.0	0.006954999999999999	0.2905536843194412	0.6042134380503917	0.5761952389774425	0.4688367227040014	0.6989232261566455	0.2462944662107807	0.5225123885950065	0.4812606758397116	0.7837199914240517
1	29078000	G	A	EPB41	D+12842	12842.0	DNM	0.621999979019165	0.0	0.0	0.007012000000000001	0.5421956218844945	0.462479353128909	0.4110386214562603	0.334305349799058	0.3286054903322495	0.3028947280298233	0.8742707086655512	0.4554554903799327	0.8052390545596424
1	29081334	A	G	EPB41	D+16176	16176.0	DNM	11.170000076293945	0.0	0.0	0.007474	0.59008820992156	0.4097541812419351	0.4851263969957702	0.4258177722866004	0.6877838668758538	0.4352909018272041	0.5873394732671766	0.5308794347892453	0.5910779233070711
1	29089350	T	A	EPB41	A-8457	8457.0	DNM	6.868000030517578	0.0	0.0	0.006385	0.8661517591667778	0.8680188057382414	0.913992275239728	0.8587429758147469	0.8350179007128585	0.7710586382761996	0.7515553191965132	0.6879594699695444	0.696554361661648
1	29150114	T	C	SRSF4	D-12	12.0	GTEx	13.33	0.7	0.71	0.006831439979030847	0.9885481718961472	0.969824819108282	0.966647006909447	0.955037407019208	0.9841119895516994	0.9190066451573212	0.9634005368634226	0.9422040021224478	0.9265539560424704
1	29167550	A	G	SRSF4	A-7033	7033.0	DNM	1.975000023841858	0.0	0.0	0.00662	0.2252456586219215	0.3479655046929285	0.3795396255500237	0.2852087590784972	0.3262411624222071	0.2492654348244247	0.8814496284636781	0.8524171918271223	0.8641310961182245
1	29210071	C	A	MECR	A-3166	3166.0	DNM	1.7660000324249268	0.0	0.0	0.006224	0.3657089345442031	0.4425060290721241	0.771584693686912	0.7097219213135104	0.615283663264694	0.5804602937637694	0.480346929271501	0.245910290237467	0.4558734622687246
1	29212312	G	A	MECR	D+3693	3693.0	DNM	0.6610000133514404	0.0	0.0	0.007112	0.7681765669297438	0.7622440565267187	0.8092368418378394	0.7493173438576561	0.881714352318997	0.6213911297701957	0.8162180976056981	0.8226709406368797	0.7916797849059446
1	29229060	A	C	MECR	D+1671	1671.0	DNM	9.77299976348877	0.02	0.02	0.9590559999999999	0.0531394925922227	0.5270426836601146	0.9083118561234086	0.8583674417424468	0.8337552676767406	0.7719090439711143	0.7376466482008465	0.6068703344309005	0.8743333841966905
1	29229435	C	A	MECR	D+1296	1296.0	DNM	5.764999866485596	0.0	0.0	0.007155	0.5243561366172639	0.3377897528163535	0.2782608032906447	0.3476063606571455	0.3996987042527178	0.7719090439711143	0.7376466482008465	0.8935737805011013	0.8743333841966905
1	29229789	G	C	MECR	D+942	942.0	DNM	8.932999610900879	0.0	0.0	0.283913	0.753377931353773	0.6248316621271415	0.5261140594232773	0.0959864308062857	0.3996987042527178	0.0599754067657093	0.7376466482008465	0.8935737805011013	0.8743333841966905
1	29263515	T	C	PTPRU	D+2612	2612.0	DNM	6.060999870300293	0.0	0.0	0.0071340000000000015	0.8508395917681172	0.7895523850252573	0.730554428604595	0.6963162918157385	0.7740589140965737	0.7506021760106161	0.6864783723374365	0.7794747668578323	0.6980242483007454
1	29285245	C	T	PTPRU	D+376	376.0	DNM	8.157999992370605	0.01	0.01	0.008787999999999999	0.9606158450434596	0.9543622754215852	0.8777260813452746	0.8270568005043555	0.8829447977226762	0.9852635284204492	0.9828557595178536	0.974742871264819	0.9654103417438148
1	29295440	G	T	PTPRU	D+3414	3414.0	DNM	1.3930000066757202	0.0	0.0	0.008609	0.4143325548369543	0.7072714139364498	0.7957718623926433	0.7104101402006883	0.6849508675298479	0.6086498407825601	0.7139846018781469	0.5333318796019684	0.6115037461828338
1	29306024	G	A	PTPRU	D+596	596.0	DNM	8.980999946594238	0.08	0.09	0.008878	0.0266740712002923	0.918894827522487	0.930326289433838	0.9004709790626092	0.8713801715405732	0.9622846631824954	0.8595103673363038	0.7309404915065745	0.9860891937256508
1	29306898	G	A	PTPRU	D+1470	1470.0	DNM	7.26800012588501	0.01	0.01	0.008759000000000001	0.9742185705273028	0.968106096025965	0.9471719263357103	0.912563020043448	0.10434206284684	0.8760619363239267	0.040249201072949	0.7309404915065745	0.0501538455595323
1	30712415	T	A	MATN1	A+1217	1217.0	DNM	1.4249999523162842	0.04	0.04	0.0117	0.9820847220908756	0.972608956914304	0.9587956112230244	0.9476172909627842	0.9068202179297792	0.8943845967542849	0.8721794496615194	0.8647782696235563	0.8400836734417946
1	30741683	A	G	LAPTM5	A+34	34.0	DNM	23.799999237060547	0.0	0.0	0.005647	0.98913392677179	0.9866676013610558	0.981976731915173	0.965331803090544	0.968922840880439	0.9514871586403788	0.963091368865616	0.961912238237496	0.8683785083644469
1	30752764	C	T	LAPTM5	D+4895	4895.0	DNM	0.26499998569488525	0.0	0.0	0.006258	0.0599826390841432	0.0807783227554477	0.1227644354601047	0.4247985212857943	0.3923579732910927	0.5921588233874027	0.6210553128770415	0.5415977961432507	0.6425761067126111
1	30887600	G	A	SDC3	A-8860	8860.0	GTEx	5.16	0.21	0.21	0.4423234553772655	0.0468653776962498	0.1022102980247639	0.566995801488826	0.6215311406359486	0.6980448939441896	0.4395499391399221	0.6232506001067505	0.638923657297368	0.6055836377086766
1	30951938	C	A	PUM1	D+296	296.0	DNM	0.04699999839067459	0.0	0.0	0.008492	0.4557342121237518	0.4532814128199006	0.3399648860320356	0.980698251346282	0.7175920529710892	0.9635992097145611	0.9934160827636896	0.9902890744819264	0.9807485412196004
1	30978563	T	C	PUM1	D+1499	1499.0	DNM	4.048999786376953	0.0	0.0	0.00687	0.8836962399123661	0.8223152810213433	0.8202398568550798	0.7346488736905591	0.90230419556035	0.7890495470343659	0.8891088281074544	0.8653975591850382	0.8368928025774202
1	30986998	T	C	PUM1	D+5392	5392.0	DNM	0.6899999976158142	0.0	0.0	0.006220000000000001	0.5330417288859058	0.5773584754391451	0.5205376064186957	0.3542289547700049	0.8440553100571233	0.3171732888505739	0.7508523995033868	0.3304098795583564	0.3260579417337709
1	31004573	C	T	PUM1	D+1280	1280.0	DNM	4.61299991607666	0.04	0.04	0.007254000000000002	0.9560442773768156	0.9439039642579125	0.0133385394559211	0.0228818141184415	0.0244821083094323	0.0409105882517855	0.0473211759661743	0.0510768515086097	0.0697549094406897
1	31033904	T	C	PUM1	A-5040	5040.0	DNM	4.953999996185303	0.0	0.0	0.006261	0.5936775538477381	0.4451638462556788	0.39601532288513	0.3316891030708303	0.3164385652704224	0.4845466800301847	0.1940311131895151	0.5064814612907681	0.4963909550786418
1	31049126	A	G	PUM1	D+10078	10078.0	DNM	3.2980000972747803	0.01	0.01	0.00728	0.9518937745097512	0.936990354462315	0.906487563542446	0.847991068378821	0.84118280770767	0.8303736567367005	0.7462605741774722	0.7524164649614398	0.6551580273001022
1	31050328	T	C	PUM1	D+8876	8876.0	DNM	5.500999927520752	0.0	0.0	0.007326000000000002	0.571369627805318	0.6956738706574598	0.5703154863386184	0.6425836900321468	0.6741075369292121	0.6414512033006955	0.7093781931561094	0.7527624530263053	0.7567096172307026
1	31197299	G	A	NKAIN1	A-9112	9112.0	DNM	0.9879999756813049	0.0	0.0	0.0061719999999999995	0.156631851275864	0.3010152971145123	0.2930738245380347	0.6761740807320182	0.5266325835403177	0.9029229191343616	0.8850458939475989	0.8484514126634539	0.8372115033598788
1	31209772	G	A	NKAIN1	A-21585	21585.0	DNM	1.4509999752044678	0.01	0.01	0.006268	0.7188629402048866	0.8765963866435692	0.8174609130413371	0.7474232780376978	0.7114286090504794	0.7931886553388267	0.5848865460392955	0.6261686183010241	0.6156874182725645
1	31220155	G	A	NKAIN1	D+19339	19339.0	DNM	2.631999969482422	0.0	0.0	0.006179	0.4068183256241622	0.3850409984726155	0.40140885806906	0.4772573520944222	0.5137277813894036	0.4681670252855517	0.4548502917165338	0.4869563953277074	0.74231013642325
1	31309802	A	G	ZCCHC17	A-242	242.0	DNM	1.5449999570846558	0.0	0.0	0.006204	0.1881145499672527	0.3270948349140032	0.5910776361076652	0.0209252894091193	0.1383775580023575	0.0375720450154311	0.212346886493539	0.0670068398060722	0.0931127795150726
1	31341695	T	C	ZCCHC17	D+2647	2647.0	DNM	4.131999969482422	0.0	0.0	0.0070739999999999996	0.5701150395388208	0.5890187879438503	0.4784043625118525	0.4076234978149148	0.4326378691397172	0.1557901180054715	0.1754139496989501	0.7970576477172783	0.2531237505480688
1	31354492	G	A	ZCCHC17	D+5518	5518.0	DNM	0.41100001335144043	0.0	0.0	0.006954000000000001	0.3965773216484224	0.773709217357705	0.7772936448564525	0.6973156340455599	0.6087993184024986	0.6025521515964966	0.5579617078906868	0.493972102895106	0.4270378017758394
1	31372109	C	G	FABP3	D+833	833.0	DNM	0.05999999865889549	0.13	0.13	0.007227	0.955713479168808	0.9487114807651432	0.9265655303092484	0.8911564068181685	0.879436833478259	0.8891295256651971	0.7795826620920173	0.6949868073878628	0.1436799703318544
1	31425613	C	T	SERINC2	A-163	163.0	DNM	0.4830000102519989	0.0	0.0	0.006490000000000001	0.6064863147338843	0.0196036504704465	0.0282043254592683	0.8867948245002801	0.0127848300663699	0.0291964834322747	0.036568351891515	0.0662378159139972	0.007567694943474
1	31428836	C	G	SERINC2	A-142	142.0	DNM	0.24699999392032623	0.0	0.0	0.009775	0.0543994596913704	0.7384630260906837	0.9640429684904512	0.7601028229466152	0.8079042096058624	0.8540736535437854	0.7484169723508531	0.9111334016587076	0.5263411025501857
1	31433449	C	T	SERINC2	D+264	264.0	GTEx	0.755	0.23	0.23	0.07879381152688472	0.9672347431123316	0.9518607946740408	0.9207780182808384	0.924724546538704	0.9095498266988608	0.8916098756086981	0.2327879467258817	0.8939851864773909	0.876150944416652
1	31434533	G	T	SERINC2	A+470	470.0	DNM	5.051000118255615	0.08	0.08	0.006756	0.0455203761427452	0.063223960401809	0.1065547115800269	0.1579386224301582	0.6735647364003595	0.1160538995228538	0.1322529305334509	0.1187204256525436	0.876150944416652
1	31586001	G	C	TINAGL1	D+125	125.0	DNM	2.6730000972747803	0.04	0.06	0.006971	0.0441037383180312	0.0962707844843077	0.923088919166739	0.9813649999902408	0.9781723959839588	0.958429023443006	0.9777039317808174	0.9918372983856312	0.9936877929874238
1	31654822	T	C	COL16A1	D-31	31.0	GTEx	22.9	0.64	0.64	0.0363740635297636	0.9942726189937144	0.9855024598301398	0.9828919072934964	0.9778388053175936	0.9681503377019104	0.9807397127778128	0.9630252574698586	0.9970169432390588	0.9790565297927286
1	31658144	G	A	COL16A1	D+344	344.0	DNM	7.698999881744385	0.0	0.0	0.008678	0.9575124052995388	0.0299533376313631	0.0154209884910296	0.0341290986206344	0.0510364173799559	0.915788030929224	0.2342783698096477	0.8705772040384657	0.9502150747401624
1	31689049	C	A	COL16A1	D+1	1.0	GTEx	34.0	0.98	1.5	0.6153279186142624	0.9915771392570972	0.9949634051503226	0.9921919886684756	0.9868375698026884	0.9950962629671048	0.9828649482553056	0.9913987129666808	0.9579900710147772	0.7676999654257939
1	31698110	G	A	COL16A1	A+63	63.0	GTEx	9.089	0.49	0.49	0.012410227788192963	0.8656332885977451	0.9228123311610488	0.9979656255203192	0.9973638445007876	0.9965603125516648	0.990040440996096	0.9969258200972808	0.9915334685303504	0.0096170375506782
1	31703455	T	C	COL16A1	D+382	382.0	GTEx	3.341	0.83	0.91	0.007016288814717445	0.9882939487056916	0.9818283091554488	0.9698547132215972	0.9439634459349998	0.9651915139745532	0.9109246760164568	0.0692847427537535	0.0941029387179543	0.125774780917356
1	32018649	G	A	KHDRBS1	D+4272	4272.0	DNM	5.730999946594238	0.0	0.0	0.006259000000000001	0.6427572013522972	0.4829320502599643	0.4862197999942154	0.3893191395507254	0.3703187112071971	0.264202047671002	0.29058972337242	0.4608677322517572	0.4098994257591356
1	32020423	C	G	KHDRBS1	D+6046	6046.0	DNM	1.8300000429153442	0.0	0.0	0.006152	0.2120683988007354	0.6331682365817092	0.5545732191113164	0.5100338253922712	0.6901540470827032	0.5911962762821696	0.5809198622938515	0.4951161894793461	0.6858981664081649
1	32023771	C	G	KHDRBS1	A-6527	6527.0	DNM	1.6019999980926514	0.0	0.0	0.006155	0.833587132736974	0.9245249924178296	0.869551257247337	0.8085256383981637	0.7786729624375206	0.731258561490484	0.696152025098997	0.678002863850789	0.6542115825521945
1	32032101	C	G	KHDRBS1	D+461	461.0	DNM	1.50600004196167	0.0	0.0	0.006885	0.3474437391219221	0.695923285446867	0.0122296978807328	0.0203026523557736	0.0166049168071624	0.9093912979823112	0.0241199649609602	0.0589502605813471	0.0627415607067045
1	32075940	G	A	TMEM39B	D+118	118.0	DNM	5.729000091552734	0.04	0.04	0.007223999999999999	0.95219034378271	0.0392357524123621	0.0278875414985034	0.0215502686708162	0.1780775887756849	0.9426069607107896	0.967024024686773	0.9796826504430246	0.9787107877317582
1	32084684	C	T	TMEM39B	A-6991	6991.0	DNM	0.6269999742507935	0.0	0.0	0.006225	0.1431723983344396	0.945559918114514	0.9316133586291482	0.8870981404817532	0.9212841694883678	0.908494945459558	0.8917610617490158	0.8602353591079904	0.8310113245011367
1	32093255	C	T	TMEM39B	D+1244	1244.0	DNM	0.26899999380111694	0.0	0.0	0.0061920000000000005	0.9092029088335786	0.8612713095166163	0.5824660370854156	0.1627038453205604	0.1804809319977741	0.2096063135614009	0.219639556781425	0.3475232051869135	0.9239541302655648
1	32119187	C	T	KPNA6	D+11053	11053.0	DNM	0.19200000166893005	0.0	0.0	0.006148	0.6775950202571728	0.5695867262446346	0.527600071291048	0.5696082851716742	0.4260179460681588	0.3995645175232635	0.4370614651257526	0.395929552178053	0.2554512320199641
1	32132322	A	G	KPNA6	A-22266	22266.0	DNM	2.2869999408721924	0.0	0.0	0.009959	0.6958962538582122	0.5856997429199344	0.0902453209386967	0.1191020753917831	0.1331290231492477	0.1640395205020197	0.1808078618116272	0.2201254570167978	0.2826953201204495
1	32162529	G	A	KPNA6	D+5	5.0	DNM	31.0	0.88	1.72	0.9573209999999999	0.9990872120992048	0.9981267981378854	0.9946824851496526	0.9866939143571516	0.9986003256803172	0.9830510718460423	0.9951923404114656	0.9970707312995633	0.9947848962870393
1	32215276	G	A	DCDC2B	A-164,A+1671	164.0	DNM	0.33500000834465027	0.01	0.01	0.006261	0.0121671639478949	0.0016465678041584	0.0018274193813156	0.0025494937902201	0.0025437983454581	0.0041655861374526	0.0034222369568535	0.0055823284415272	0.0070075541743042
1	32325784	G	A	HDAC1	A-1155	1155.0	DNM	0.1899999976158142	0.0	0.0	0.006207	0.923502828825888	0.8343302103199256	0.9272829355652434	0.8789808270728056	0.8711797303749322	0.8756367334764694	0.8703711085422728	0.853814227668869	0.8998236522337062
1	32363604	A	G	TSSK3	A+10,D-1646	10.0	DNM	21.299999237060547	0.01	0.01	0.007742	0.002650248643874	0.007136724083887	0.0119607930503735	0.0141047786905884	0.0240748859899428	0.0371343820112717	0.0296606832612751	0.0823291683929726	0.0983587875463323
1	32379004	C	T	BSDC1	A-165	165.0	GTEx	0.077	0.22	0.22	0.2813721881564713	0.0190664947917741	0.0301026345280409	0.0405594862041659	0.1322449871861684	0.6801129688360318	0.7790043244531354	0.9438257303607837	0.7645929188745212	0.9947346767698034
1	32381904	T	C	BSDC1	A-636	636.0	DNM	0.5170000195503235	0.01	0.01	0.064045	0.1057556736660274	0.1159440481770428	0.0646637947005424	0.8363936237281321	0.665164739716661	0.8205597258142517	0.9433930896091358	0.8045545403664857	0.9151637832293854
1	32470217	T	C	ZBTB8B	A-367	367.0	DNM	2.003000020980835	0.0	0.0	0.006106	0.825641276653216	0.7187925977679577	0.7018333993869907	0.6675278186037705	0.8944533393937119	0.0642578068722436	0.0809281262183212	0.1031131657181069	0.1324501136699457
1	32489231	A	G	ZBTB8B	A+4131	4131.0	DNM	7.201000213623047	0.0	0.0	0.007019	0.5332934093554721	0.3487568662395621	0.3183723753442412	0.2749697952714717	0.546361651459636	0.5900156764346508	0.6818661302569498	0.6427062663090487	0.5301519913004344
1	32493059	A	T	ZBTB8B	A+7959	7959.0	DNM	5.2870001792907715	0.0	0.0	0.007664	0.3731062474945642	0.4568817461029795	0.4783562879564249	0.6715478288704505	0.6364538592727448	0.7543433380604053	0.7176664232859892	0.6504343022452881	0.5972182250491089
1	32560101	G	A	ZBTB8A	D+6561	6561.0	DNM	1.7489999532699585	0.0	0.0	0.008525	0.695320229779819	0.5317442159918389	0.1400937492915843	0.1984393085020211	0.7998334046175597	0.045319147444928	0.0613027639424558	0.0823596967516372	0.0935860018890264
1	32569486	C	T	ZBTB8A	D+15946	15946.0	DNM	1.3029999732971191	0.0	0.0	0.006954000000000001	0.6866239287443545	0.6078999079189147	0.7174887024794745	0.6329431604588386	0.6157220978338211	0.5259307542366479	0.5083966333743937	0.207441650857338	0.2696672184375163
1	32634143	T	G	ZBTB8OS	A-33	33.0	GTEx	10.09	0.1	0.1	0.007050190520124918	0.9289155481221176	0.8905456249165277	0.0641181680389411	0.0959696449797691	0.0309284132423821	0.9598346848709556	0.9339119376763984	0.9199023092522732	0.9716761922789424
1	32669333	T	G	RBBP4	D-25	25.0	DNM	22.5	0.06	0.07999999999999999	0.00643	0.9878085335082204	0.9884790117112514	0.997580051951788	0.9966736737733172	0.9955410375244396	0.9999244602999938	0.9858366056853856	0.9767882712953472	0.9697079735072732
1	32702096	G	A	SYNC	D+512	512.0	DNM	5.275000095367432	0.01	0.01	0.052663999999999996	0.8523036611171131	0.9524253266199594	0.9356242617819792	0.9401718009825564	0.9392370653267508	0.8611167571196168	0.8503315778165156	0.8346874840998132	0.647870402741213
1	32746962	A	G	KIAA1522	D+4773	4773.0	DNM	6.951000213623047	0.0	0.0	0.006231	0.7162207598099883	0.764986054868125	0.8870435555472174	0.907224346475074	0.7429315227627523	0.8096695488566638	0.6672944008508925	0.7666325039795896	0.722023382979833
1	32751646	A	G	KIAA1522	D+9457	9457.0	DNM	7.604000091552734	0.0	0.0	0.006217	0.4079895908830547	0.4363415435871654	0.479544862940615	0.056180209510537	0.0592062237225777	0.0838654209625003	0.0921962302893248	0.1146863211147212	0.1380457268019632
1	32768592	A	G	KIAA1522	A-60	60.0	GTEx	7.7879999999999985	0.44	0.78	0.1974239988645092	0.0021072310385635	0.0024278588986914	0.0034312725373906	0.0052863642485317	0.0070486038126738	0.0104564077523979	0.0233742673058731	0.0453840394833438	0.2438003040212312
1	32819759	A	G	S100PBP	D+2070	2070.0	DNM	5.8420000076293945	0.0	0.0	0.006379	0.378856512988854	0.380808768763061	0.1727981267339085	0.8209826735137224	0.1870203859882359	0.7315474813740126	0.6370192704996369	0.508714392667379	0.6639174700179824
1	32826159	C	T	S100PBP	A+62	62.0	DNM	5.099999904632568	0.13	0.13	0.008316	0.9504336659375252	0.940586092490552	0.0079379689711966	0.0158583120094781	0.938549420451924	0.0271280974197351	0.0324441674679432	0.029939597461785	0.0698205811170752
1	32842091	A	G	S100PBP	A-10988	10988.0	DNM	5.65500020980835	0.0	0.0	0.006293	0.5102626171032991	0.4452533070680299	0.1910144747405342	0.24416702287752	0.2146154285076106	0.2386275760400531	0.5817122268165321	0.5864017968119671	0.8376634790150022
1	32892521	G	C	HPCA	A-1003	1003.0	DNM	20.299999237060547	0.01	0.01	0.0069299999999999995	0.0158875068983528	0.0298883196639167	0.052198805093245	0.6000605070490712	0.0657861560992881	0.8454932781348391	0.048376041619068	0.978973229536914	0.9699919069316456
1	32942554	T	C	RNF19B	A-95	95.0	GTEx	6.274	0.18	0.18	0.03921956061449732	0.9306269459760806	0.893471237908858	0.974299459923409	0.95411652876915	0.9453454001190944	0.97686927660224	0.9144975485311118	0.8826388131737136	0.9283155021855148
1	33014891	T	C	AK2	A-297	297.0	DNM	0.06499999761581421	0.01	0.01	0.0067150000000000005	0.8249007580926737	0.7490263437160672	0.1176915927373808	0.166628215412902	0.9833160771859426	0.9720331782822584	0.9692241730485228	0.953165136614405	0.9405342970329924
1	33114211	C	T	AZIN2	A-3691	3691.0	DNM	0.21799999475479126	0.0	0.0	0.006175	0.0152455187722726	0.0245083517290184	0.0392466209059435	0.0381986856307469	0.0686259831249021	0.0608047859461892	0.1014187699974819	0.138502802067206	0.1235226287213145
1	33155150	C	T	TRIM62	D+3103	3103.0	DNM	2.2009999752044678	0.0	0.0	0.006909	0.2700582781848141	0.1786712321990093	0.4355427695477787	0.5866857166279227	0.5409121877494847	0.1806582545033732	0.4290230971827795	0.2843702072294061	0.3856337413347189
1	33172959	C	T	TRIM62	A-7393	7393.0	DNM	0.08799999952316284	0.0	0.0	0.006217	0.59778820445471	0.7517733283978341	0.704506031988731	0.6706285120926265	0.5140886730258374	0.5457564210691904	0.5066757926318849	0.4235838839340878	0.4224562365880087
1	33269633	C	T	ZNF362	A-854	854.0	DNM	2.5269999504089355	0.0	0.0	0.006074	0.2315662270726035	0.7985585956588335	0.7108110294755652	0.7860685447273962	0.7014387384008697	0.798083160643349	0.8745244597580907	0.6523982933193775	0.81666206321092
1	33269888	C	T	ZNF362	A-599	599.0	DNM	7.077000141143799	0.0	0.0	0.006069	0.7709202605663011	0.846228400591243	0.7829996646506622	0.8255324132358194	0.7014387384008697	0.798083160643349	0.8745244597580907	0.6523982933193775	0.81666206321092
1	33276017	C	T	ZNF362	A-83	83.0	DNM	2.4000000953674316	0.0	0.0	0.0061270000000000005	0.95120503943809	0.9553645298340564	0.9566627425322236	0.9360631771665916	0.9749585096540953	0.9652727645116048	0.951386735137332	0.974274769765295	0.913091262383457
1	33276971	C	T	ZNF362	D+377	377.0	GTEx	1.367	0.26	0.31	0.06765013565122889	0.986362654393279	0.9753496842277752	0.9596982793999358	0.948524506330794	0.9653114860590974	0.9570887778377424	0.9514090963447204	0.974274769765295	0.9242245430506812
1	33332451	C	T	PHC2	A-47	47.0	DNM	5.359000205993652	0.0	0.0	0.010232	0.0456680984467202	0.0757502340157971	0.7865061758215472	0.7834694741937436	0.9864085283570604	0.8036754347231859	0.0730822591041711	0.9604963038880046	0.1243203464374081
1	33370194	C	T	PHC2	D+227	227.0	GTEx	3.8	0.15	0.15	0.008374925030964975	0.016861613491364	0.0121883757260258	0.0300944762726663	0.0328018472216529	0.9068187548555776	0.9289062396570964	0.9235742542780392	0.88867325206975	0.8957095148601483
1	33495172	G	A	ZSCAN20	A+955	955.0	DNM	23.799999237060547	0.0	0.0	0.00657	0.5608428611203992	0.6271765131245367	0.6381563056228469	0.6739614745763043	0.648098466844544	0.542138303066834	0.5819815335316028	0.2896516132783823	0.323006140301742
1	33524466	G	A	CSMD2	D+416	416.0	DNM	0.35100001096725464	0.0	0.0	0.0071909999999999995	0.744958346808939	0.6296832735265804	0.5791666764379177	0.5452707885629966	0.4153770073987662	0.9425586776035692	0.1293090289694302	0.9603131337360168	0.8678260936748518
1	33580334	G	C	CSMD2	D+419	419.0	DNM	8.07699966430664	0.0	0.0	0.0072120000000000005	0.7897983495198707	0.856438274679305	0.8961720537528248	0.8274940127299024	0.8034276902398808	0.4906903160440871	0.961645668196627	0.9433146528852934	0.935670729940683
1	33580915	C	T	CSMD2	A-16	16.0	DNM	6.374000072479248	0.01	0.01	0.0061270000000000005	0.9974179158353518	0.9940592154316088	0.9891963185052643	0.9751304317275544	0.9788951546396276	0.9634621479908386	0.961645668196627	0.9433146528852934	0.935670729940683
1	33591975	C	T	CSMD2	A-4807	4807.0	DNM	6.085999965667725	0.0	0.0	0.006586	0.9522039864582508	0.920900216289846	0.8697525450200624	0.7919591987305231	0.7690995802440115	0.8008485366714093	0.7020164947932415	0.6775013265298705	0.626384175443815
1	33615499	T	A	CSMD2	A-879	879.0	DNM	0.21799999475479126	0.0	0.0	0.006018	0.0784096884707264	0.0817888877351866	0.1091122388437717	0.8898455508776449	0.6327005862538326	0.83123107126976	0.7910607670671915	0.933061485568082	0.91620294093219
1	33622965	T	C	CSMD2	D+405	405.0	DNM	0.1720000058412552	0.0	0.0	0.007673	0.006709506949794	0.0112387223157894	0.0182016911299709	0.0285148252029425	0.0524941269763084	0.9541466233364716	0.931196509318304	0.9770339518960292	0.9688233373959636
1	33623986	T	C	CSMD2	A-520	520.0	DNM	5.289000034332275	0.0	0.0	0.006261	0.9045874303331152	0.8710566602743739	0.8300007504320848	0.8522093856192311	0.8287583815863333	0.7824589028987776	0.9765401767702055	0.9703962144835256	0.9688233373959636
1	33630242	A	C	CSMD2	D+3180	3180.0	DNM	1.6319999694824219	0.0	0.0	0.007051999999999998	0.6194726259959764	0.5827771608403723	0.4753148883380509	0.3853522193400047	0.6525637693083122	0.6160698640986284	0.5393494055321627	0.5035245716943966	0.6798061526634693
1	33636031	G	C	CSMD2	D+329	329.0	DNM	8.102999687194824	0.0	0.0	0.008637	0.8934068909887635	0.7977137531675482	0.8708181976653745	0.9928984242793316	0.9919501657419224	0.9830611957233628	0.989291898340118	0.9816597250993988	0.9598688111688206
1	33764998	C	A	CSMD2	D+7571	7571.0	DNM	7.5980000495910645	0.0	0.0	0.010815	0.8593339420867935	0.7965024635454523	0.7018756111917565	0.5792796538216057	0.5654581836323939	0.4938575321257884	0.6181153002186537	0.4149458121633703	0.5071746306451084
1	33818767	C	G	CSMD2	D+946	946.0	DNM	0.7900000214576721	0.0	0.0	0.006945999999999999	0.3853898876185825	0.3175332828441929	0.4909668692051595	0.2091068964373059	0.677635984212454	0.4167167019834233	0.5631631191745409	0.9777448265335048	0.9685451985312724
1	33858151	G	A	CSMD2	A-11155	11155.0	DNM	0.00800000037997961	0.0	0.0	0.006115	0.8140447090525851	0.0734027431911522	0.6349781084890285	0.6156994322096588	0.5726389518146265	0.4870963395953408	0.4532159791243546	0.3973265880197998	0.518230650516585
1	33874924	C	T	CSMD2	A-27928	27928.0	DNM	0.5009999871253967	0.0	0.0	0.006121	0.6773075461012412	0.5134090514005653	0.6928860601768362	0.94091662323822	0.5457661802595201	0.9023746722394718	0.4745019041054205	0.8458928454610872	0.8142360742244464
1	33901256	C	T	CSMD2	D+16838	16838.0	DNM	9.430999755859375	0.0	0.0	0.006953	0.2717681112874607	0.753731591360217	0.6746390304417466	0.5563221082998104	0.5326419169783421	0.4666523374864593	0.4390992516773336	0.6341932154357196	0.388422856061206
1	33909610	T	C	CSMD2	D+8484	8484.0	DNM	0.4410000145435333	0.0	0.0	0.0068969999999999995	0.5013091100701821	0.6448171098349991	0.6016518886264982	0.6040688062739954	0.5621808974204539	0.5227098037291692	0.4620933784576017	0.4511597141964136	0.5008411769137017
1	33936791	G	A	CSMD2	A-837	837.0	DNM	1.2929999828338623	0.0	0.0	0.006145	0.6228270616307623	0.6954961222893129	0.8868879972296548	0.8211801997513355	0.1008121524893963	0.1308051675384882	0.4183568012584499	0.9640477696126531	0.3783190754973181
1	33940254	T	C	CSMD2	A-4300	4300.0	DNM	6.664999961853027	0.0	0.0	0.015478	0.7774012160269262	0.8595701852826306	0.7875841402432494	0.7441734639504857	0.7147054075710189	0.6334969507660271	0.6061637209826876	0.6504008664238935	0.6129736328219313
1	33968440	G	C	CSMD2	A-32486	32486.0	DNM	0.1720000058412552	0.0	0.0	0.006205	0.7465765930610907	0.6929087982704634	0.590233595437373	0.4653468322607971	0.4620432221380683	0.6397581795088051	0.4550914038657666	0.7723456682439652	0.5054208105816386
1	33971824	T	C	CSMD2	A-35870	35870.0	DNM	7.250999927520752	0.0	0.0	0.006157999999999999	0.8318682534157787	0.8475197649732468	0.779283853281147	0.7152639766403753	0.6770600206683616	0.5941960590081871	0.4417612075829771	0.680391344483453	0.4467161264527444
1	33996604	T	A	CSMD2	D+35990	35990.0	DNM	4.953999996185303	0.0	0.0	0.007094	0.0730316381958534	0.1055583811484265	0.1243565631148559	0.6055514241602695	0.5037608322356213	0.558166737144428	0.4954757444094551	0.1707073129956315	0.4684322046174914
1	34018271	T	C	CSMD2	D+14323	14323.0	DNM	21.100000381469727	0.0	0.0	0.00817	0.5328533230477014	0.3644602208342597	0.6562331201637193	0.5449577133800604	0.8111532097165683	0.5321047618825117	0.494241989097453	0.5241661033457627	0.4982819130545635
1	34020196	G	T	CSMD2	D+12398	12398.0	DNM	3.8010001182556152	0.0	0.0	0.007083	0.5894889590658122	0.3029558634571842	0.3890871150029353	0.5809785356123021	0.5353271458299703	0.504316276157568	0.4920612852638671	0.4606336815019952	0.3966144319303417
1	34024563	G	A	CSMD2	D+8031	8031.0	DNM	18.68000030517578	0.0	0.0	0.008503	0.5870941071758811	0.4952511463205403	0.3417649459102624	0.3847682287244529	0.1355855247340009	0.425070458292351	0.1728453275284935	0.4348401258931362	0.4040391944016827
1	34038258	A	C	CSMD2	A-5552	5552.0	DNM	4.660999774932861	0.01	0.01	0.006115	0.9585845044437472	0.963318329337417	0.942775058764304	0.9078434702158932	0.908013598787014	0.8790220023004565	0.8572820244087163	0.7479273425063783	0.7734752099079244
1	34053483	G	A	CSMD2	A-20777	20777.0	DNM	0.7490000128746033	0.0	0.0	0.00613	0.9354506830970772	0.918111483228982	0.903806527664757	0.8855608710672858	0.8414081211347408	0.8378770073507137	0.8104508505522732	0.752852584370934	0.7672653734497138
1	34057861	A	G	CSMD2	A-25155	25155.0	DNM	18.170000076293945	0.0	0.0	0.011455	0.0417188617177429	0.0609322970349264	0.0843534519485047	0.1143641782654776	0.1300307196813229	0.1617125862379126	0.1842738489568496	0.6428618155651017	0.4531152518605365
1	34063549	C	T	CSMD2	D+25428	25428.0	DNM	2.5280001163482666	0.0	0.0	0.008615000000000001	0.7114457744721971	0.7860568626611297	0.737637608529286	0.8146313852015372	0.1572960828139013	0.7629120320724434	0.5656909078358532	0.5327939989969254	0.5840935473714911
1	34084982	A	G	CSMD2	D+3995	3995.0	DNM	3.8980000019073486	0.0	0.0	0.0071769999999999985	0.5749938363467673	0.3379193976657278	0.5365235686485109	0.3921360354610344	0.3687288372412858	0.3347646938344808	0.3537766620939618	0.4342295587198441	0.6891894763070112
1	34114591	C	G	CSMD2	A-25398	25398.0	DNM	1.8020000457763672	0.0	0.0	0.006129	0.7197808135474604	0.8007963869955461	0.8071487254770912	0.7169234312571608	0.5756675154122675	0.3958802049384273	0.3677650556551007	0.339728297607885	0.330940824025017
1	34115583	T	G	CSMD2	A-26390	26390.0	DNM	0.11999999731779099	0.0	0.0	0.006137	0.5026975823711988	0.5128344490025462	0.3880032878305712	0.3272443723564763	0.2762064631790554	0.2792087488990283	0.2806185693299513	0.2947600252949257	0.330940824025017
1	34118711	G	A	CSMD2	A-29518	29518.0	DNM	3.7829999923706055	0.0	0.0	0.009909000000000001	0.4812317859279371	0.569360189958058	0.5531182798220537	0.4663410997058577	0.5237722734758791	0.4664070281513878	0.4866897343585785	0.567293951750656	0.5340864973238791
1	34129588	C	G	CSMD2	D+36159	36159.0	DNM	0.7319999933242798	0.0	0.0	0.006167	0.2897173736392409	0.0995683198047075	0.1303967596967941	0.1819704608490115	0.4555725326350893	0.40146157638115	0.3759103685029755	0.6763586936769954	0.6148684538376403
1	34130055	C	G	CSMD2	D+35692	35692.0	DNM	11.59000015258789	0.0	0.0	0.006186	0.7660699715714024	0.4653464988362272	0.6811371078503795	0.8346892767846164	0.8354412168485674	0.7943435561131476	0.7498996176233537	0.6763586936769954	0.6685859536010291
1	34131067	T	C	CSMD2	D+34680	34680.0	DNM	2.5250000953674316	0.0	0.0	0.006285	0.5427042638593202	0.3513822233250834	0.4698304805188612	0.1866864973640397	0.2648413027797922	0.4062898871031927	0.5852900199986972	0.589024328194393	0.6685859536010291
1	34146610	G	A	CSMD2	D+19137	19137.0	DNM	3.2869999408721924	0.0	0.0	0.006876	0.6490981604685726	0.5411879535492087	0.2801724508564697	0.3758229446633758	0.3472426172056551	0.406275090667109	0.3770216232875447	0.1773319668258502	0.5900387656042664
1	34155974	G	A	CSMD2	D+9773	9773.0	DNM	2.571000099182129	0.0	0.0	0.006206000000000001	0.6959454457277252	0.5885629777720679	0.4126285994357688	0.7895978623445116	0.870036581731958	0.6837526565443469	0.6785663938275289	0.6103360300050154	0.6727116800939491
1	34199041	G	A	C1orf94	D+1128	1128.0	DNM	0.7630000114440918	0.0	0.0	0.007402	0.7477326508931258	0.7546468292448275	0.6231238220756795	0.529802454243984	0.4917880083512275	0.6931888889667649	0.7568772865549838	0.727371581005546	0.1441396720665524
1	34213636	G	A	C1orf94	D+1230	1230.0	DNM	0.6660000085830688	0.0	0.0	0.0071909999999999995	0.7989847600067558	0.7614040048330348	0.8610229092844864	0.7867048446627903	0.8368067527702091	0.7768658500591468	0.8207603393847945	0.7782231041525837	0.784463626583122
1	34217896	G	C	C1orf94	A-790	790.0	DNM	9.98900032043457	0.0	0.0	0.006344	0.8913602940637149	0.8526544245166818	0.8331820743662562	0.7327309954190309	0.9038789510928432	0.7294938917975567	0.856299103510029	0.8083109822135968	0.7876525659276028
1	34988229	T	C	ZMYM6	A+707	707.0	DNM	1.4630000591278076	0.0	0.0	0.008834	0.6853329600097484	0.5019686267286224	0.6107792142819732	0.8566182024722009	0.8488927210595388	0.7805976669914095	0.0585630299241566	0.0763688697965502	0.1634336242846133
1	35096987	G	A	ZMYM1	A-330	330.0	DNM	0.625	0.0	0.0	0.00619	0.4965230736762179	0.460806778137772	0.6988488684500372	0.0473297848876813	0.97806510387583	0.0737719152740494	0.9364445874697516	0.8986778313235497	0.9076965273203832
1	35103458	A	G	ZMYM1	A-837	837.0	DNM	1.6089999675750732	0.0	0.0	0.007262	0.7900582938323273	0.6739865165445795	0.7826803401646104	0.7608015817713731	0.7339223995197215	0.7401675735324467	0.9387886253399148	0.9805476206051884	0.9720779484168296
1	35109162	C	T	ZMYM1	A-1132	1132.0	DNM	0.6779999732971191	0.0	0.0	0.006103	0.9782779755286586	0.965698378031475	0.9495709639065618	0.9218459724751482	0.9141238843449596	0.8786723391530052	0.0790857571747878	0.1027700851159714	0.1208706519072793
1	35188192	A	T	SFPQ	A-102	102.0	DNM	8.892000198364258	0.01	0.01	0.010213	0.9658982009956316	0.9507583245974606	0.9168081543826406	0.6893931142978157	0.9973342788043952	0.991921924658105	0.9915562136448088	0.9821699848085071	0.0307671803865743
1	35274435	T	A	ZMYM4	D+5350	5350.0	DNM	4.816999912261963	0.0	0.0	0.0062640000000000005	0.4731288190323049	0.4959929377777073	0.5243126315698962	0.3927110476112402	0.3903847738843206	0.0426113996416147	0.4809020705505815	0.4212971644969726	0.1622553971494629
1	35278239	T	G	ZMYM4	D+9154	9154.0	DNM	3.3929998874664307	0.0	0.0	0.00627	0.2578929234806289	0.4789810110381932	0.3328408622777333	0.5216831889947436	0.1537183786992002	0.8306244173903292	0.7979927413576364	0.8151827703758623	0.6600389780714546
1	35294836	T	C	ZMYM4	D+25751	25751.0	DNM	5.01800012588501	0.0	0.0	0.006156	0.3325205591208523	0.1908999875048176	0.202569760870126	0.2144092657762371	0.5133805451121861	0.6017017459015819	0.5393377388152644	0.8797909534297157	0.071039370169993
1	35300037	C	T	ZMYM4	A-25323	25323.0	DNM	0.5479999780654907	0.0	0.0	0.007051000000000002	0.1923788884925938	0.4534272877182917	0.4194215732026956	0.4965306038798681	0.4699165121091336	0.6393547819355763	0.5966397910879894	0.774508820515057	0.7676207731101526
1	35313874	G	T	ZMYM4	A-11486	11486.0	DNM	0.6309999823570251	0.0	0.0	0.006064	0.6063358541151053	0.6142659979886472	0.5205303756928794	0.201718790561681	0.4882444426345674	0.4376108272531662	0.6267311706480958	0.558308438183708	0.3832985337832487
1	35316305	A	G	ZMYM4	A-9055	9055.0	DNM	3.4760000705718994	0.0	0.0	0.017359	0.4405588137698507	0.4419929248718853	0.3772738678442197	0.0899981847885278	0.3472494448852632	0.1334171278871546	0.0753339354655554	0.1021391657035696	0.1203375524166211
1	35323117	G	A	ZMYM4	A-2243	2243.0	DNM	1.781999945640564	0.0	0.0	0.0060420000000000005	0.8036694787529753	0.8902832065336311	0.8290238207467894	0.811549819747549	0.8179082233060893	0.8364697884031764	0.726384377488292	0.1681749129578345	0.3326849864890183
1	35388278	C	T	ZMYM4	A-632	632.0	DNM	1.8389999866485596	0.05	0.05	0.006212	0.1007835785608336	0.9520826379343958	0.9232132094807712	0.1117600329470641	0.8902109119000116	0.5180683953576571	0.7280332734765942	0.91632031516896	0.9560559908986782
1	35418127	T	C	ZMYM4	A-316	316.0	DNM	0.33500000834465027	0.0	0.0	0.006189	0.8211812464163527	0.8130332573258628	0.7972879697138118	0.0861019211964	0.1131804940996655	0.1645457143680403	0.9720504352171516	0.958161611315845	0.9453263978892352
1	35435039	T	C	KIAA0319L	A+43	43.0	DNM	15.65999984741211	0.0	0.0	0.006759	0.7548393601849223	0.0297558394445334	0.0583474625624285	0.106793770506522	0.8955842957516714	0.1503652772813184	0.8596688402408399	0.8624101412300021	0.7963173641706923
1	35448188	G	A	KIAA0319L	D-16	16.0	DNM	28.700000762939453	0.0	0.0	0.01587	0.993660752330477	0.9916371250443148	0.9874478508328624	0.976556055877284	0.993939458964914	0.9895217869733736	0.9858375779117938	0.9797756892503834	0.9788035006866552
1	35450742	G	A	KIAA0319L	A-233	233.0	DNM	0.0989999994635582	0.0	0.0	0.006258	0.8587194349057096	0.9037366461405432	0.853759938339497	0.853062339827106	0.9352809126851948	0.9344541244286824	0.8684179056882051	0.8820049862985819	0.9510263130955118
1	35455999	C	A	KIAA0319L	D+14	14.0	DNM	10.869999885559082	0.0	0.0	0.007301	0.998962227587798	0.998167177717668	0.9946983145764398	0.9983776303487744	0.997674199710604	0.9949910170057776	0.9926567739388876	0.9918867252520408	0.987230721982821
1	35492082	A	G	KIAA0319L	A-12870	12870.0	DNM	7.585999965667725	0.0	0.0	0.0061979999999999995	0.4093004612984678	0.3838251135956774	0.2993317245945517	0.508592196152142	0.6174958314577534	0.5603425920085228	0.5944532538959543	0.7077040493687171	0.6852259974851611
1	35550314	G	A	KIAA0319L	D+4036	4036.0	DNM	9.883000373840332	0.0	0.0	0.007273000000000002	0.842044173516447	0.853070539508339	0.9102950292473088	0.8661427927321275	0.8558437865920954	0.7823498765276347	0.7658382973593358	0.6993741686473757	0.6723002663565933
1	35557379	C	G	KIAA0319L	A+18	18.0	GTEx	20.2	0.14	0.14	0.007003746398699278	0.0033322357254827	0.005684916867929	0.014643587753261	0.0307539763866361	0.0280978523533792	0.054525645728152	0.052382586647248	0.0515827500236231	0.0729129444668715
1	35588434	G	A	TFAP2E	A+105	105.0	DNM	27.600000381469727	0.06	0.06999999999999999	0.055474	0.0224172141421832	0.9463673141674054	0.9873902004513536	0.8173713786043171	0.9468982095385612	0.8369471681568236	0.9589107953103688	0.9341677751368324	0.8628736766674329
1	35613913	C	T	PSMB2	A-4505	4505.0	DNM	1.7949999570846558	0.0	0.0	0.006201	0.1696712173872819	0.3122268389867678	0.3239234230959544	0.3233106334307302	0.3714594213931685	0.6261244317973854	0.3534558273792568	0.6944067685732354	0.5721664120279607
1	35714213	G	A	C1orf216	A+2114	2114.0	DNM	0.18000000715255737	0.0	0.0	0.0066370000000000005	0.8445833248168483	0.6236524415175604	0.3006328643914503	0.4065948779807041	0.3897580904345671	0.3867912993840788	0.3961346222462902	0.3573591516023754	0.4791849758656589
1	35718052	G	C	C1orf216	D+655	655.0	DNM	0.4169999957084656	0.01	0.01	0.018095	0.8928868556684143	0.8477260625842422	0.871419911308308	0.1061816733907564	0.134504312898901	0.0795915872136987	0.0289354023607601	0.8632387681080413	0.0664269006638633
1	35746166	G	A	CLSPN	D+600	600.0	DNM	0.3919999897480011	0.0	0.0	0.006074	0.8378081472102391	0.8652414141574131	0.8309598964403723	0.7509139492170193	0.7215004118553878	0.6797225746110289	0.9798029685961148	0.9681109487777754	0.0053773513840305
1	35898366	C	T	AGO1	D+3097	3097.0	DNM	1.6649999618530273	0.0	0.0	0.006220000000000001	0.3150184733562458	0.1881313953481551	0.814151390292692	0.7378397422009342	0.6673895878861358	0.6465894604207016	0.6035173206995752	0.5641960502118814	0.5138596209971664
1	35911297	A	G	AGO1	A-2545	2545.0	DNM	1.3009999990463257	0.0	0.0	0.006124	0.2938889028521211	0.4370394356948837	0.5163463259705002	0.5006357143833063	0.4796961877650907	0.4691404750278991	0.8401212560776303	0.7625169904853282	0.7636070747710666
1	35915731	C	T	AGO1	D+189	189.0	DNM	1.2319999933242798	0.0	0.0	0.008969	0.6101859736278769	0.5052109212195376	0.7700330190117278	0.6542338343707365	0.4319999687877504	0.9759082870165946	0.9692669510104835	0.9583680411696722	0.9436401810220444
1	35926157	G	T	AGO1	A+6659	6659.0	DNM	0.9869999885559082	0.0	0.0	0.008058	0.5846065926689249	0.3259585359400747	0.5834896733509841	0.4794523916875026	0.6908207212273046	0.7612672913877733	0.7487397515183746	0.6830080609404188	0.5128262578540428
1	35938476	G	A	AGO3	D+7031	7031.0	DNM	0.5270000100135803	0.02	0.03	0.006187	0.0103270652981482	0.0078514328688997	0.0133248597043766	0.0215393383651776	0.0259012902851385	0.0368859576370247	0.0440350507064683	0.059187218793839	0.0733147006047588
1	35969491	C	T	AGO3	D+2416	2416.0	DNM	0.6620000004768372	0.0	0.0	0.006234	0.9642743803169148	0.9654598158652054	0.9561919636540728	0.9168687797289674	0.8868755904114018	0.8728557822525316	0.8304398255048042	0.7318941392820021	0.8406650609297951
1	35976914	G	A	AGO3	D+3403	3403.0	DNM	8.368000030517578	0.0	0.0	0.006954999999999999	0.2747358088546734	0.3440167142128886	0.3195957359823586	0.4579911269340297	0.4704915002704248	0.2475435969201607	0.3584958490793502	0.2488206604301591	0.7557554464032202
1	35978571	T	C	AGO3	D+5060	5060.0	DNM	12.0600004196167	0.0	0.0	0.007084999999999998	0.5997319678791762	0.5361064816362862	0.5120571375862508	0.6392152040551434	0.5226305879071065	0.1942149049951989	0.2136399476164411	0.3311004019567224	0.2535351642854245
1	36032481	A	G	AGO3	A-1693	1693.0	DNM	4.038000106811523	0.0	0.0	0.006143	0.3724773152622812	0.3761991415281784	0.4859032114584726	0.6505007446270716	0.7453134075632157	0.6991534102280754	0.643167630305075	0.5864962893506909	0.6593513569893014
1	36041405	C	G	AGO3	D+964	964.0	GTEx	6.2120000000000015	0.65	0.65	0.04840106094896735	0.947685180250061	0.904764418883095	0.9186080188358452	0.8953915098850952	0.901973053099352	0.827693165526173	0.8354283192052633	0.7835568445306992	0.1617049139797615
1	36048896	C	T	AGO3	D+5348	5348.0	DNM	10.75	0.0	0.0	0.008727	0.915703325888703	0.9461177038352389	0.9278277805267564	0.8833478745435134	0.8663169594196862	0.8081540822977775	0.7834355953477022	0.7201465361215901	0.6871034348218269
1	36102123	G	A	COL8A2	A-1865	1865.0	DNM	1.13100004196167	0.0	0.0	0.006144	0.328200085142031	0.6030021484282957	0.4525521726181403	0.4165254510214956	0.6271433427441517	0.5497841667231268	0.6420437365771992	0.5538658351323259	0.5046172983058639
1	36121998	G	A	COL8A2	D+3059	3059.0	DNM	3.4860000610351562	0.0	0.0	0.006171	0.3606442257204628	0.656334676125461	0.5502320476711982	0.5113474139092042	0.7713346699328986	0.7019109986581968	0.7584347932609155	0.6926855506370978	0.6897051921186262
1	36149183	C	G	TRAPPC3	D+77	77.0	GTEx	8.296	0.12	0.19	0.00662201612034146	0.0036958448126586	0.0081060295414268	0.1002317349911628	0.0441436007940086	0.0534675590118787	0.0565550937509977	0.0656213936476671	0.0517571977874208	0.0635701827410971
1	36167897	A	G	MAP7D1	A-3074	3074.0	DNM	21.0	0.0	0.0	0.013938999999999998	0.8575090019654255	0.0703573602587891	0.1491624474404403	0.1612255214829301	0.2193826119483417	0.205601930701281	0.4802788734229272	0.4381110214643436	0.4722276412085906
1	36232377	A	G	THRAP3	D+7872	7872.0	DNM	1.0230000019073486	0.0	0.0	0.007122	0.3589190384955229	0.3383472452229393	0.1242488839276989	0.3174313001013005	0.3014030393903467	0.8012379165683482	0.0108549078475198	0.6662945114372315	0.0166941264411552
1	36266932	G	A	THRAP3	D+7448	7448.0	DNM	1.8420000076293945	0.0	0.0	0.0068909999999999996	0.6460305633094959	0.5695777312777096	0.1691901899765724	0.1591421271545877	0.3189062837573891	0.3165105642659838	0.2976607260392371	0.3076618911591327	0.2543850330386478
1	36271977	C	T	THRAP3	A-10556	10556.0	DNM	0.16300000250339508	0.0	0.0	0.006218	0.3555695416070798	0.1441522644535919	0.1691942939020357	0.2133455128167593	0.6787342652465743	0.5936026440452522	0.5898419840418757	0.744102575285113	0.7060168776208311
1	36306573	C	T	SH3D21	A-25	25.0	DNM	3.7179999351501465	0.06	0.06	0.006931999999999999	0.017369668684446	0.0386053225565807	0.0036474126117928	0.005283631672122	0.004136598459773	0.004545620916865	0.0059257199579609	0.0074983463805723	0.009226870532153
1	36307158	C	A	SH3D21	A-9	9.0	GTEx	22.0	0.73	1.37	0.9999913591016036	0.0026581212989352	0.0026153844048001	0.0037367218468758	0.0038939213837766	0.0089783986847938	0.004545620916865	0.0059257199579609	0.0074983463805723	0.009226870532153
1	36353202	A	G	STK40	D+1162	1162.0	DNM	0.4909999966621399	0.0	0.0	0.007042000000000001	0.7112776126041501	0.7646857989613159	0.7259166019809844	0.8303569720711172	0.6849328229480263	0.8485896270752975	0.8212367303248111	0.9013178074823552	0.7572504428009357
1	36354414	T	C	STK40	A+3	3.0	GTEx	11.8	0.49	0.49	0.005675076913409275	0.9943951585811892	0.9896021115489312	0.9792319874802914	0.9609612423073094	0.959318734128693	0.9423266071849936	0.9258638474693432	0.9013178074823552	0.9795915608032804
1	36361963	C	T	STK40	A-623	623.0	DNM	1.7640000581741333	0.0	0.0	0.006169	0.3425345274602609	0.794326854806177	0.8440025624128893	0.7937096091049446	0.8100641948190592	0.9604787192204924	0.0803379847885456	0.9433829782594474	0.107475561444545
1	36374035	C	G	STK40	D+11688	11688.0	DNM	17.31999969482422	0.0	0.0	0.006342	0.9080031357616384	0.8605534720474559	0.8905680458201324	0.8671854658164451	0.7483156358252251	0.6594631385732965	0.7749665311058979	0.8656708606816547	0.6554380976846871
1	36397642	G	A	LSM10	D+25	25.0	GTEx	9.723	0.14	0.2	0.0068345437870896975	0.0061204269776036	0.0059042180724137	0.0209141904362121	0.964185292102659	0.9263546969802636	0.5404717571079354	0.758639933033045	0.1272378377199677	0.1581683010544167
1	36418769	A	C	OSCP1	D+222	222.0	DNM	4.433000087738037	0.03	0.03	0.0076040000000000005	0.0404851531016256	0.0380718819093811	0.0676102177581935	0.9872669746670648	0.0809002002948582	0.9756707652794618	0.874091819006443	0.9589844232684244	0.959536589747106
1	36463077	C	A	MRPS15	D+729	729.0	DNM	5.3460001945495605	0.0	0.0	0.007834	0.7962538288731238	0.7247548920398649	0.6638824463773282	0.6706492015997283	0.0417473592729886	0.6477319010383205	0.0701130796535374	0.9305465303066648	0.9129309462322808
1	36466862	A	G	CSF3R	A+35	35.0	GTEx	0.029	0.15	0.19	0.00655962646484464	0.9500801299369492	0.0347412998626703	0.589344411586984	0.9111182678588507	0.9542043144107444	0.0163453893137023	0.9189882623105738	0.0428778066101165	0.0076430242193279
1	36474791	T	C	CSF3R	D+586	586.0	DNM	0.3720000088214874	0.0	0.0	0.0072489999999999985	0.7237765527296256	0.7206422367275841	0.6836492965090055	0.1698557785207783	0.1758200652823708	0.8537714947437608	0.823993964418458	0.9475391962319284	0.9342259530602036
1	36811999	G	A	GRIK3	D+5061	5061.0	DNM	0.15700000524520874	0.0	0.0	0.007203	0.4083421978125363	0.4691833410866037	0.5203365140709925	0.4456488600276771	0.5700922273207649	0.5104762661271419	0.3206898529702003	0.545336793213982	0.4024746632877945
1	36822762	G	A	GRIK3	D+2841	2841.0	DNM	10.270000457763672	0.01	0.01	0.025519	0.7485631426543679	0.676447715483721	0.67579477402223	0.6386733731899121	0.932996078473448	0.6214970411021632	0.8872820146864521	0.8230750779563445	0.0905071591784859
1	36847074	T	A	GRIK3	D+3237	3237.0	DNM	0.753000020980835	0.0	0.0	0.00836	0.0761421193206984	0.1060815558007661	0.1373937571867552	0.2004278433921422	0.7718077305914672	0.6969604226485153	0.6584063070271553	0.7398693095502882	0.6906033488691917
1	36882716	C	T	GRIK3	A-1825	1825.0	DNM	0.7250000238418579	0.0	0.0	0.006337	0.06802678110997	0.782986743569723	0.1314159011868552	0.8117492978254547	0.1689782426235456	0.9153721731992932	0.7622293929321085	0.7507141455330469	0.8566677032490096
1	36889688	C	T	GRIK3	D+1232	1232.0	DNM	0.0689999982714653	0.0	0.0	0.007681	0.2709463723538955	0.4618358219082588	0.5384637482675572	0.8333620253856349	0.845780274540997	0.7644329499498868	0.8461364208651454	0.7720011339104647	0.921603470554945
1	36894268	A	G	GRIK3	A-3172	3172.0	DNM	4.6479997634887695	0.0	0.0	0.006108	0.5291452536153823	0.2925980612717592	0.1360771788131135	0.1741045444697533	0.2387941927658783	0.3591632381766741	0.2593238943112116	0.3359326050139194	0.402285374338213
1	36904874	T	C	GRIK3	A-13778	13778.0	DNM	0.3370000123977661	0.01	0.01	0.006086	0.0416944124784223	0.0868050483665237	0.5862047131825121	0.6391004358459373	0.6169423017180881	0.621727554001151	0.448131235009484	0.6173139405569245	0.5541858933376085
1	36916326	G	A	GRIK3	A-25230	25230.0	DNM	1.0069999694824219	0.0	0.0	0.006109000000000001	0.3138744934484351	0.426523341645856	0.331885429344865	0.2452865984693668	0.1870486720894699	0.3978574760550832	0.3017596325761958	0.3113878046475791	0.2869987464435889
1	36922110	G	A	GRIK3	A-31014	31014.0	DNM	0.04100000113248825	0.0	0.0	0.006036	0.6999274444373922	0.6367558595854376	0.509872090414559	0.7220973695048376	0.6876697470881166	0.1616113474647085	0.5577089290245555	0.3783321340049572	0.609917968350115
1	36949452	G	A	GRIK3	A-58356	58356.0	DNM	0.847000002861023	0.01	0.01	0.008851999999999999	0.8977542102323587	0.8445425286924779	0.8936325055911098	0.8199927001173056	0.7915407000419902	0.7166015234099088	0.2786595331174342	0.2872340580184188	0.3901592924456325
1	36973051	C	T	GRIK3	D+60943	60943.0	DNM	5.13100004196167	0.0	0.0	0.006359	0.9084189195255244	0.857510826713722	0.7776842994755574	0.1187089747568495	0.6384021864180871	0.7726457507361227	0.1838538471485085	0.2225517346649512	0.7974009468310519
1	36989833	A	G	GRIK3	D+44161	44161.0	DNM	0.9940000176429749	0.0	0.0	0.00628	0.1768185124163506	0.2592850057225588	0.7029836710668564	0.7655925689536379	0.8253108910755887	0.7528052874674965	0.7081288822215762	0.7197583898471401	0.5951611563623299
1	36990229	C	T	GRIK3	D+43765	43765.0	DNM	1.2619999647140503	0.0	0.0	0.006164	0.1592256710753861	0.7230252185630306	0.6433727857367875	0.7474993998091101	0.1984035909693208	0.6059514380967733	0.7081288822215762	0.7197583898471401	0.5951611563623299
1	36991319	T	C	GRIK3	D+42675	42675.0	DNM	0.7070000171661377	0.0	0.0	0.006234	0.8018536337486346	0.77004895021892	0.6258822462621056	0.5241397751870351	0.6057015026259743	0.5313205507700767	0.4202526427544341	0.2599402516408993	0.5951611563623299
1	36997578	G	A	GRIK3	D+36416	36416.0	DNM	0.0020000000949949026	0.0	0.0	0.006173	0.3354399938896461	0.381768785939537	0.1611027208634972	0.199593236483018	0.2117638968883825	0.3921873259958585	0.4281733713020153	0.3317952855491833	0.3809884359903965
1	36998077	A	G	GRIK3	D+35917	35917.0	DNM	0.7289999723434448	0.0	0.0	0.006159	0.637466532658756	0.5224701117781074	0.4550573259759721	0.37055883139418	0.582714168459339	0.5365935333344236	0.4281733713020153	0.4364959259178496	0.3809884359903965
1	37011507	A	G	GRIK3	D+22487	22487.0	DNM	8.3149995803833	0.0	0.0	0.006242	0.903044047651763	0.8512463211074134	0.7879560340602363	0.9180648674602848	0.899693095801611	0.8593925829359711	0.8376624954913	0.7037426313991437	0.650759956502172
1	37033208	G	A	GRIK3	D+786	786.0	DNM	0.08799999952316284	0.02	0.02	0.006157999999999999	0.046450376308022	0.9364512430750976	0.95361665271332	0.8334842105879529	0.8259102638069094	0.8733775513144297	0.1278156892064396	0.6438140096091644	0.5932682668665146
1	37033512	A	T	GRIK3	D+482	482.0	DNM	18.479999542236328	0.0	0.0	0.0064150000000000006	0.0184180520665132	0.0256533523557329	0.0484626695214353	0.8334842105879529	0.8259102638069094	0.8733775513144297	0.1278156892064396	0.6438140096091644	0.5932682668665146
1	37482232	G	A	ZC3H12A	A-202	202.0	DNM	6.206999778747559	0.03	0.04	0.0061719999999999995	0.9275275648058872	0.9581353707324504	0.9802628544716764	0.033455323351622	0.0405164261779088	0.0356181366925915	0.8944035731264954	0.0696526308903377	0.8171082443063622
1	37508040	C	T	MEAF6	D+1238	1238.0	DNM	0.23899999260902405	0.0	0.0	0.008662000000000001	0.8507517701004775	0.8599509070348659	0.8459423511818914	0.801718790561681	0.768568484308773	0.7036102525284383	0.7018376051341332	0.7217296495780545	0.7944225431549832
1	37513662	G	A	MEAF6	A-124	124.0	DNM	8.107999801635742	0.0	0.0	0.007056999999999998	0.0248883476587946	0.0387996920592627	0.0896228922434245	0.9890853090836697	0.021889053132515	0.9221177905338632	0.0375269671299973	0.9038254940869476	0.8829421683628631
1	37558838	T	C	DNALI1	A-489	489.0	DNM	5.519999980926514	0.17	0.34	0.006965000000000001	0.0146040685294574	0.0217078861026001	0.0847040444380866	0.1793229846761018	0.1999768834276122	0.788698326367327	0.2584702795248146	0.9340820049862986	0.2587251582397672
1	37560398	G	C	DNALI1	D+902	902.0	DNM	0.7960000038146973	0.0	0.0	0.008983	0.5375173577374557	0.662766273019538	0.0828672446557119	0.1921395487735611	0.0481263627926575	0.9153137662147524	0.2195238618388496	0.8224412510812127	0.9003181213264906
1	37561063	G	A	DNALI1	A-494	494.0	DNM	1.1019999980926514	0.02	0.02	0.006923	0.9545352214274698	0.9496704224564432	0.9300530852529934	0.942996504254036	0.939687204489492	0.9142725643703375	0.9287280264678918	0.8224412510812127	0.95266424196536
1	37577173	T	C	GNL2	A-617	617.0	DNM	0.3190000057220459	0.0	0.0	0.027509	0.3023680946424186	0.6063930554162313	0.0527794128337957	0.1271366307723236	0.0860975275509064	0.9063424533892794	0.1369662841603901	0.8847656221606809	0.2416930158172164
1	37613403	C	T	RSPO1	D+301	301.0	GTEx	0.159	0.52	0.52	0.00917101488770691	0.986850514514682	0.9761670529613876	0.959071355929156	0.937252628640914	0.9804855162969396	0.8248101967692372	0.95608453314174	0.1959106536703082	0.9150556181153388
1	37631445	C	T	RSPO1	D+399	399.0	DNM	4.8480000495910645	0.0	0.0	0.00856	0.0204683652759385	0.0340894580747524	0.0943512006522505	0.2048007463837279	0.2225096892089011	0.6372170863013816	0.695944940874051	0.8999571149247331	0.8475219565523915
1	37684044	C	T	C1orf109	A-607	607.0	DNM	0.5379999876022339	0.0	0.0	0.009516	0.8561378397258478	0.0940398371441684	0.1295515464763696	0.7288983618204424	0.9162346127266972	0.6412238054408832	0.8710847227258895	0.053968323193557	0.8512324062681683
1	37687441	T	A	C1orf109	A-989	989.0	DNM	2.8580000400543213	0.0	0.0	0.006195	0.1285456409108926	0.593818384969332	0.6905909887177226	0.6343359936916522	0.5984324623002355	0.5480436385838098	0.5252608726509794	0.9867361550259128	0.980961008407906
1	37731602	T	C	EPHA10	A-20	20.0	GTEx	14.5	0.32	0.6000000000000001	0.006200134843394472	0.0026549917963022	0.0037793526791606	0.0053886495583785	0.0096323318440791	0.0124268645783395	0.0189978451716503	0.0228074593098942	0.0328238004899074	0.0400384758762822
1	37810892	G	A	MTF1	A+4675	4675.0	DNM	7.688000202178955	0.0	0.0	0.006569	0.1646264102443486	0.2198765890537901	0.2250950351882295	0.370249659891829	0.8793802612757909	0.8890617735631298	0.8065969450701802	0.8296808332788184	0.7952415075899074
1	37878738	C	T	INPP5B	A-415	415.0	DNM	0.4690000116825104	0.0	0.0	0.006188	0.6540021399930193	0.6314789426846574	0.5111683445859061	0.4511655414307379	0.6949787781087035	0.9600184721823108	0.2078668672045671	0.0121052210761973	0.0155950916216461
1	37889894	A	C	INPP5B	A-170	170.0	DNM	6.435999870300293	0.0	0.0	0.009668000000000001	0.3811575286982726	0.4119535484264576	0.9837646754420318	0.9292301746701878	0.964012763859336	0.9030210428683904	0.951570485928481	0.9080587598217724	0.892076325940119
1	37981091	C	T	SF3A3	A-367	367.0	DNM	0.37700000405311584	0.01	0.01	0.006028	0.947353990854224	0.8545349592322679	0.8237270209487807	0.8059562358369589	0.7737721515530289	0.8784083395828807	0.9426600308973552	0.9055292672467056	0.8949755373005465
1	37997681	C	A	FHL3	D+3	3.0	GTEx	22.2	0.27	0.48	0.0114514002110885	0.999733552189884	0.9995236578384976	0.9992812267688505	0.9988480238592956	0.9982374832782812	0.9988832584555792	0.9926402460899484	0.9969486178649049	0.9945550454196904
1	38854337	G	C	RRAGC	D+1371	1371.0	DNM	1.5420000553131104	0.0	0.0	0.007081999999999998	0.5833323961124927	0.4856882254514153	0.3691385196007388	0.7350626638325946	0.7014977490603406	0.6396359142211662	0.6816561293527792	0.6192575793919042	0.959816660131691
1	38855512	A	C	RRAGC	D+196	196.0	DNM	13.770000457763672	0.01	0.01	0.007169	0.9743669285115	0.9408750069173252	0.970380992806014	0.977884478380441	0.933392083890724	0.9636210149887896	0.9809015844373774	0.9702581100038524	0.959816660131691
1	38872492	T	C	MYCBP	D+526	526.0	DNM	17.350000381469727	0.0	0.0	0.0076370000000000006	0.9333828153338196	0.9337187285575144	0.9674046697199872	0.9489933383690812	0.951619549987637	0.9778723192167544	0.9905732927461216	0.9836542445321528	0.975543095106108
1	38892507	A	G	RHBDL2	D+657	657.0	DNM	6.388999938964844	0.0	0.0	0.007291	0.8757481344985906	0.6430998533233763	0.6840901753587808	0.7939492950928784	0.7922888186504896	0.6944364621565572	0.7357187232333917	0.0945361506647186	0.1188657342576299
1	38908207	G	T	RHBDL2	D+3115	3115.0	DNM	0.6290000081062317	0.0	0.0	0.006966	0.8622692688611456	0.7809645381250695	0.9285641420098916	0.9337908446979234	0.1166211569308019	0.92167934876991	0.856644243884939	0.2525538425754305	0.8159937573277036
1	38928510	G	C	RHBDL2	A-9173	9173.0	DNM	0.2150000035762787	0.0	0.0	0.006029	0.596942456368132	0.4846973125189798	0.2739315527768723	0.23423605946867	0.5127211863385934	0.8137089759075082	0.4478872061810266	0.7593376799901146	0.6266256154305261
1	38995542	G	A	AKIRIN1	A-2629	2629.0	DNM	0.7099999785423279	0.0	0.0	0.006222999999999999	0.8157262788345772	0.7371013640867342	0.694353702092533	0.1751460464498953	0.3500858580710732	0.5421429756255972	0.2582408340924801	0.8004419343349543	0.4433552818377252
1	39096161	G	A	MACF1	D+11723	11723.0	DNM	0.699999988079071	0.0	0.0	0.006340999999999999	0.5822328649217668	0.5399555453091149	0.4618172729141701	0.4129660750638739	0.3648068229977708	0.3221534577324228	0.3609332206847002	0.3345530139485524	0.416862554975885
1	39119806	C	G	MACF1	D+35368	35368.0	DNM	1.3650000095367432	0.0	0.0	0.006079	0.4999439623434772	0.7561892705296921	0.7619279616466669	0.8758559307643211	0.8508239790058606	0.7925625324645489	0.7564903404445213	0.7019123836106326	0.6836730554906351
1	39134870	G	A	MACF1	D+50432	50432.0	DNM	2.5339999198913574	0.0	0.0	0.006211	0.3160395224887526	0.2641310441533595	0.1176669691846008	0.1621327368509399	0.1850652311632854	0.2184133080703656	0.69588077393111	0.7096171598450323	0.2835896138312276
1	39174271	A	G	MACF1	A-56911	56911.0	DNM	12.460000038146973	0.0	0.0	0.006220000000000001	0.1553148685506207	0.4094082661008441	0.2572522225687759	0.2785170698192791	0.288724038357904	0.1832079140685293	0.2358611544021925	0.3446041126060315	0.3681612123764068
1	39201681	C	T	MACF1	A-29501	29501.0	DNM	6.752999782562256	0.0	0.0	0.006326	0.6676289724268325	0.6328368893761814	0.8989932093713333	0.8975412667833867	0.8791256863646849	0.8544466794850529	0.8024678995145673	0.776504793679176	0.7326100435171432
1	39236513	A	C	MACF1	D+5270	5270.0	DNM	0.7990000247955322	0.0	0.0	0.007136	0.258945414334902	0.7939211035807594	0.7063197716185022	0.2884898026103912	0.7859185935760313	0.6977843505104381	0.6608757621039757	0.6210660212099406	0.1995221419783013
1	39240854	G	C	MACF1	A-9160	9160.0	DNM	0.41999998688697815	0.0	0.0	0.006059	0.5344155316433302	0.4953354252497716	0.3610195870591113	0.4906461957656777	0.5426586106549842	0.3971308931673952	0.3952819796863014	0.4070898478670126	0.569300036505726
1	39259862	C	T	MACF1	D+1834	1834.0	DNM	0.7149999737739563	0.0	0.0	0.007181	0.1829525820694951	0.4301011875116226	0.5482195607939884	0.1172134747246441	0.1157330708903343	0.1516183017896678	0.1672151643986245	0.4570778545832515	0.6060761752815673
1	39286914	A	C	MACF1	A-372	372.0	DNM	2.6500000953674316	0.0	0.0	0.006268	0.5703425641599383	0.491445786454401	0.8604249087169722	0.873689388039513	0.8681755513473206	0.869084248570781	0.794630782438091	0.97542903246909	0.9656962066880808
1	39292319	A	G	MACF1	D+281	281.0	DNM	8.491000175476074	0.0	0.0	0.007090000000000002	0.7651467682946568	0.7821784675744152	0.7214669696536209	0.8908733899757386	0.9011547069291682	0.9840650170976712	0.979067965431518	0.9226455003379924	0.9956985051967544
1	39314686	T	A	MACF1	A-827	827.0	DNM	14.770000457763672	0.0	0.0	0.006253	0.6579701048393162	0.5747747689613414	0.4493671356085496	0.2758738876950132	0.3421516066749346	0.307844525279711	0.3291939173626997	0.4834238281108034	0.9679831262422088
1	39318588	G	A	MACF1	D-28	28.0	DNM	8.604999542236328	0.0	0.0	0.005574	0.9479283523843436	0.9833093500139128	0.9719590498591768	0.9564720096342836	0.889170666142561	0.8762651926301288	0.9366127826383696	0.9152096644061144	0.0756054831986742
1	39358311	G	A	MACF1	A-386	386.0	DNM	3.3610000610351562	0.0	0.0	0.0062840000000000005	0.0483613288533199	0.1462998128069166	0.7628532991261374	0.6861682837663491	0.7729669730506609	0.9266540663332016	0.9783835180401472	0.956325548601874	0.999279543079654
1	39362089	C	T	MACF1	D+412	412.0	DNM	3.36299991607666	0.0	0.0	0.008787	0.6753719976211868	0.4256334265485667	0.3889690782896089	0.3994605113431199	0.368201642837252	0.9240693625773212	0.3291287781933505	0.9353089542583426	0.6577404693979646
1	39375002	C	T	MACF1	D+2406	2406.0	DNM	1.7489999532699585	0.0	0.0	0.008405	0.5103761593707039	0.4490436101417079	0.4563115637675755	0.2025647181445025	0.2073805265799128	0.2203345084818622	0.2818698247173009	0.2682643174367808	0.2159497186741275
1	39381566	G	C	MACF1	A-387	387.0	DNM	1.0520000457763672	0.0	0.0	0.006024	0.3610308659910787	0.3144395030789185	0.6665619188548406	0.1049106349922023	0.9636040784656448	0.8330004135214506	0.941538081622296	0.9428654498935142	0.9717013020375604
1	39386295	C	T	MACF1	D+366	366.0	DNM	0.40799999237060547	0.0	0.0	0.007181999999999998	0.2510041547081362	0.2775507526343032	0.3590829250904622	0.3076162760058321	0.7543747137861093	0.9359952900607666	0.8229371543127477	0.9061572791963772	0.9242805571275982
1	39444988	A	G	MACF1	D+153	153.0	GTEx	0.118	0.27	0.27	0.017009538190966532	0.9575204735485148	0.9274860964209614	0.9434197659120916	0.9039741420198034	0.9924480986619212	0.8420651775221888	0.9824970079732288	0.9714865130072614	0.9609021743119444
1	39447916	G	A	MACF1	D+18	18.0	DNM	2.0339999198913574	0.0	0.0	0.006122	0.0285467362368141	0.9466258216951172	0.9968339192175496	0.9989120442208936	0.999172387693205	0.9999548319319552	0.9998998606799556	0.9997601343247782	0.9991366106075208
1	39470341	A	G	MACF1	D+726	726.0	DNM	2.361999988555908	0.0	0.0	0.007095999999999998	0.8397021319834485	0.7725714518130823	0.70272356036249	0.5732761834495654	0.5561286471391779	0.3656908027689583	0.6877325444040107	0.2234472331857796	0.3967728165616241
1	39476612	T	C	MACF1	A-3186	3186.0	DNM	3.427999973297119	0.0	0.0	0.006418000000000001	0.1151980676885992	0.4448391475039651	0.5015499158499855	0.4588956097256298	0.3948949439569427	0.5213197174970972	0.4806094304017142	0.4229965764626354	0.672694296414906
1	39504026	A	G	BMP8A	A-7148	7148.0	DNM	13.550000190734863	0.0	0.0	0.006076	0.3341591960385973	0.3946041148844997	0.3001575907377919	0.5006497676334132	0.4766632349448445	0.4270119064584886	0.395955732587182	0.5205637570233397	0.523443822709652
1	39507004	G	C	BMP8A	A-4170	4170.0	DNM	1.3079999685287476	0.0	0.0	0.00604	0.5940103568933701	0.5844636193674153	0.510583046644826	0.6732701327446583	0.593527749884539	0.6034983447460581	0.5625904778201128	0.3722598980934313	0.5625068810396213
1	39575911	T	A	PABPC4	D-153	153.0	DNM	29.200000762939453	0.0	0.0	0.019226	0.930477121037524	0.9118779711500123	0.907891692325972	0.90985425608535	0.8494823399628477	0.1918264487073755	0.7086674956517174	0.694044789463355	0.8292266001193679
1	39629526	A	G	HEYL	D+701	701.0	DNM	10.670000076293945	0.0	0.0	0.0072489999999999985	0.6341718509648697	0.4955688055329215	0.1230980259727671	0.1674979554472934	0.6006339012824821	0.1197257519509879	0.9065359864743862	0.898805759683668	0.8770027446897689
1	39632986	G	T	HEYL	A-271	271.0	GTEx	7.4129999999999985	0.43	0.43	0.01331090504795134	0.0102270190108483	0.0085569511442282	0.0130833143771061	0.7936530057364586	0.0407402765307779	0.7805657378398605	0.8747568218696498	0.8358620990427179	0.92953815427822
1	39667127	A	T	NT5C1A	A-891	891.0	DNM	0.057999998331069946	0.0	0.0	0.006257	0.104825477906836	0.7369824740891179	0.6771318720231884	0.7458333089353297	0.1237336483169525	0.0535989215734374	0.0620737394841561	0.0805396250826809	0.1078889067017945
1	39784114	A	C	BMP8B	D+4038	4038.0	DNM	5.300000190734863	0.0	0.0	0.007726999999999999	0.260564834150541	0.481546727582147	0.4205020781496846	0.3783884435439955	0.4252542213348406	0.3971044153344033	0.4113353821384509	0.3692652114815703	0.3999772080652544
1	39843595	A	G	TRIT1	D+506	506.0	DNM	9.71399974822998	0.0	0.0	0.009839	0.2458240454748027	0.4811976837569083	0.5669639472102297	0.6483509877287801	0.6039204536310332	0.7346337064371505	0.9345944406149528	0.0383959528118798	0.0486491915623484
1	39854595	A	C	TRIT1	A-527	527.0	DNM	8.036999702453613	0.0	0.0	0.036129	0.5180106788409535	0.6808273844337405	0.9005341356703039	0.8471377238028875	0.9580439088075604	0.941188839126138	0.8806893474124681	0.9486251335615692	0.6687501327919927
1	39855132	G	A	TRIT1	A-1064	1064.0	DNM	0.5849999785423279	0.11	0.11	0.017322999999999998	0.0288954312880045	0.7795832240738166	0.8086308288444206	0.0339667055082884	0.9304966600454432	0.040390376709475	0.075686853651731	0.0609971143432405	0.6687501327919927
1	39865210	G	A	TRIT1	A-7793	7793.0	DNM	2.492000102996826	0.0	0.0	0.006220000000000001	0.7240616797585824	0.5299396496382166	0.8642773221769097	0.7862926159929889	0.8114716722011512	0.3470488508231101	0.702152606490389	0.6616483859947521	0.2801070834629061
1	39878673	T	C	TRIT1	D+4645	4645.0	DNM	5.218999862670898	0.0	0.0	0.006802	0.4642533050726206	0.4547762394428908	0.4176078335729244	0.5342608478403863	0.5637185884065025	0.7771353009478286	0.7440827870231108	0.7192524913321268	0.7594407863603791
1	39969045	C	T	MFSD2A	D+300	300.0	DNM	0.5410000085830688	0.0	0.0	0.0060810000000000005	0.9714167365996408	0.803204398304175	0.859079212015043	0.0089983741170362	0.01216107276502	0.0046546472880079	0.9650562384365822	0.0111617494203246	0.996221947087944
1	40045334	A	C	CAP1	D+4551	4551.0	DNM	7.2270002365112305	0.0	0.0	0.007129000000000002	0.294772156071817	0.5624276125148148	0.688317218586014	0.6113366787875949	0.5932965841606611	0.539613563815082	0.5629997851379638	0.6043655552890381	0.7135150378481323
1	40069189	G	C	CAP1	A-501	501.0	DNM	6.074999809265137	0.0	0.0	0.006196	0.5197561589345295	0.0706733573577167	0.1047493752262044	0.155175987679984	0.6105330613315828	0.9395877089899252	0.7596918820067142	nan	nan
1	40095971	A	G	PPT1	D+1144	1144.0	DNM	1.4819999933242798	0.0	0.0	0.006161	0.0633458764450845	0.7626247782789539	0.6395313160780856	0.5222055014570488	0.6039063105804162	0.5726368728744725	0.5763338703263862	0.6984045298269332	0.0378114334388587
1	40215245	A	G	RLF	A-7329	7329.0	DNM	6.966000080108643	0.0	0.0	0.006201	0.6634370525483588	0.5660299989968657	0.545660274705045	0.4332324231902049	0.4064025102451771	0.3826249344868323	0.3265193225137497	0.4579093889240207	0.7301183828542842
1	40236811	C	T	RLF	A+1020	1020.0	DNM	10.5600004196167	0.0	0.0	0.006595999999999999	0.703505395018047	0.6254683493512184	0.6719560403138369	0.752774833752003	0.7160192482041984	0.6667048258965667	0.6330263366411717	0.5841659579726263	0.8501758648863204
1	40306996	C	T	COL9A2	D+450	450.0	DNM	0.9629999995231628	0.0	0.0	0.008399	0.5834722946598851	0.905189039984779	0.8825995905454938	0.0712819882225956	0.0148682477296746	0.0383001854227069	0.0283938722513944	0.9334714378130066	0.9644774176351628
1	40316133	G	A	COL9A2	A-469	469.0	DNM	6.826000213623047	0.06	0.06	0.012907	0.0241626942357593	0.0268283687959904	0.0257120701528927	0.8554490501369216	0.9354794030852334	0.9487809683566532	0.964714986967305	0.9407488170261016	0.9385255163435556
1	40735489	C	T	NFYC	A-3347	3347.0	DNM	6.290999889373779	0.0	0.0	0.009918999999999999	0.8185818521902656	0.7695810163960648	0.0107300062614177	0.0221986700160246	0.0263016849250198	0.0423403912333452	0.0707712769318867	0.0887125028166045	0.1121285928684422
1	40763765	G	C	NFYC	D+719	719.0	DNM	2.821000099182129	0.01	0.01	0.007648	0.1060922907929934	0.3046068309734255	0.56691567722978	0.8858395938610719	0.9296046724737708	0.9663770458993236	0.9898800953170772	0.9824607310815034	0.9746468698754364
1	40790818	G	A	KCNQ4	D+6411	6411.0	DNM	0.008999999612569809	0.0	0.0	0.006219	0.5548240451814119	0.7657716479033612	0.7022668520859277	0.6396629562182704	0.6506973743182684	0.7069589196421131	0.5569360090300389	0.7465971783074206	0.7032123107351944
1	40800808	G	A	KCNQ4	D+16401	16401.0	DNM	2.569999933242798	0.02	0.02	0.006658	0.143644953232028	0.5341271978272852	0.8145008102321415	0.7950310049830482	0.92457998797353	0.8969124510452124	0.8794682310437726	0.8423297498855187	0.8092759311374528
1	40801063	T	C	KCNQ4	A-16202	16202.0	GTEx	11.45	0.14	0.17	0.006198095062305486	0.9836638006616356	0.9742769366505988	0.9614465516473156	0.9338853137680864	0.92457998797353	0.8969124510452124	0.8794682310437726	0.8423297498855187	0.8092759311374528
1	40811440	G	A	KCNQ4	A-5825	5825.0	DNM	13.199999809265137	0.0	0.0	0.006917	0.4180961729410097	0.4445871906586877	0.4410441793438878	0.3134901441824424	0.307959562579829	0.3319806275713675	0.7316995392619051	0.7251270197780152	0.7460418328578575
1	40825947	C	T	KCNQ4	D+1689	1689.0	DNM	0.17900000512599945	0.0	0.0	0.007252	0.0740915127204013	0.1021565237659736	0.0341024480501663	0.0562477431846616	0.0655364581021879	0.1168334380765256	0.0682289048744515	0.0918365715199488	0.1093935606989784
1	40826695	G	A	KCNQ4	D+2437	2437.0	DNM	22.600000381469727	0.32	0.32	0.957476	0.9706643846072674	0.9334333339004072	0.0110254888947776	0.018763040732955	0.0504263154378225	0.0706194956284319	0.0682289048744515	0.0918365715199488	0.1093935606989784
1	40835819	C	T	KCNQ4	D+721	721.0	DNM	7.788000106811523	0.0	0.0	0.008699	0.7240883783279204	0.6465635999891278	0.612104977631652	0.7551486619158874	0.9056917000288226	0.8072779775296649	0.8202596427845731	0.9542045545403663	0.9493478223078958
1	40836833	G	A	KCNQ4	A-832	832.0	DNM	8.748000144958496	0.0	0.0	0.006046	0.4778973986693942	0.5563177812310629	0.5414217014015101	0.7891036563824202	0.9261991234234764	0.8988126249422744	0.9747687802544706	0.9574260232451646	0.9493478223078958
1	41007061	G	T	CTPS1	A-388	388.0	DNM	1.9429999589920044	0.0	0.0	0.0072689999999999986	0.8413594481200344	0.7641335862092296	0.8483206737004041	0.9203149489496172	0.8618828692055556	0.943153650086092	0.9313491488643908	0.9160760882996432	0.994470058544368
1	41007062	C	T	CTPS1	A-387	387.0	DNM	4.895999908447266	0.0	0.0	0.008687	0.8413594481200344	0.7641335862092296	0.8483206737004041	0.9203149489496172	0.8618828692055556	0.943153650086092	0.9313491488643908	0.9160760882996432	0.994470058544368
1	41008805	C	G	CTPS1	A+12	12.0	DNM	8.878000259399414	0.0	0.0	0.00562	0.991940357156444	0.987500417972648	0.9909735136559096	0.9962024995266788	0.972216708599999	0.9891440884733428	0.9808345008152118	0.9891609789427012	0.9863325652322557
1	41009083	C	T	CTPS1	D+193	193.0	DNM	0.09700000286102295	0.0	0.0	0.008427	0.6771764003815255	0.8187251159617448	0.794475217371252	0.1276304463663565	0.972216708599999	0.9891440884733428	0.9808345008152118	0.9891609789427012	0.9863325652322557
1	41044328	A	G	SCMH1	D+2079	2079.0	DNM	14.670000076293945	0.0	0.0	0.007258	0.757924267405438	0.8772418732918118	0.8428816044863331	0.7670849460413751	0.7451885585646657	0.4962008203455669	0.5758078958395515	0.5037135567718442	0.4586336041968064
1	41044373	T	C	SCMH1	D+2034	2034.0	DNM	8.350000381469727	0.0	0.0	0.0072450000000000014	0.911207159676124	0.8772418732918118	0.8428816044863331	0.7670849460413751	0.7451885585646657	0.4962008203455669	0.5758078958395515	0.5037135567718442	0.4586336041968064
1	41105080	G	A	SCMH1	D+8203	8203.0	DNM	0.6819999814033508	0.0	0.0	0.008503	0.379755560417151	0.3152930472229897	0.2313494175943492	0.3431471863246261	0.320428368618619	0.7658868944850568	0.3201570728985083	0.3940542387172274	0.4064381421096447
1	41125947	G	C	SCMH1	A-8937	8937.0	DNM	1.0119999647140503	0.0	0.0	0.007201999999999998	0.7038324280431992	0.5121971751501915	0.6670301572077048	0.4975209676443434	0.5295845795880666	0.3915744420380767	0.3770021787593807	0.4084301881855252	0.340279722711004
1	41143319	A	G	SCMH1	A-207	207.0	DNM	7.072999954223633	0.0	0.0	0.006346	0.71015808193566	0.6649862699651602	0.757517023473672	0.6475921122230095	0.6450850216803212	0.8207256016503478	0.8004991410379684	0.9828328863109386	0.7108958968722898
1	41149695	G	A	SCMH1	A-1919	1919.0	GTEx	0.943	0.19	0.19	0.008788982146144157	0.1446377390438802	0.8872455475402579	0.8788472346968528	0.8117461748809865	0.1395285097077411	0.8421477260603398	0.3799645526251571	0.3763739578563277	0.8039449362308707
1	41509563	G	A	HIVEP3	A+1704	1704.0	DNM	1.2000000476837158	0.0	0.0	0.006561	0.4557974378566349	0.3791545747912923	0.7421652154404528	0.5636364346123742	0.603264021005844	0.6206489716866301	0.742633197448489	0.7817978295790721	0.6445752298025793
1	41523948	T	C	HIVEP3	D+787	787.0	DNM	6.794000148773193	0.0	0.0	0.006973	0.8157371831953141	0.7318787103016423	0.6681309863569883	0.6986545964862971	0.6835331486283436	0.0869368495895546	0.6561517139865464	0.100806094041882	0.1166174451013758
1	41592628	A	G	HIVEP3	A-7310,A-7310	7310.0	DNM	0.7590000033378601	0.0	0.0	0.026489	0.5834278459428003	0.483965982599432	0.4048661221343851	0.3398790249386634	0.3036859228364912	0.8934360673253418	0.5547630830077185	0.8380107140001599	0.5786215515126698
1	41634980	G	A	HIVEP3	A-6033	6033.0	DNM	0.4790000021457672	0.0	0.0	0.006139	0.2405238904764051	0.2558411066468699	0.3613846410003259	0.4139521447797055	0.7622519052883793	0.5175762191679263	0.6947491023919686	0.6420390036125224	0.582100218841204
1	41637138	G	A	HIVEP3	A-8191	8191.0	DNM	0.699999988079071	0.0	0.0	0.0061600000000000005	0.5095039083087024	0.3281415753042009	0.5312637041796722	0.7746518404878039	0.6355599209354701	0.6918135991707766	0.6342056472743146	0.4639176606554874	0.5250199429429023
1	41687383	G	T	HIVEP3	D+13533	13533.0	DNM	14.800000190734863	0.65	0.65	0.030461000000000002	0.9881519475237176	0.9817062904736849	0.971531850760946	0.9529680659409724	0.936438204378786	0.91418067071466	0.9151119956210922	0.862107765106086	0.8637196823808687
1	41730366	C	T	HIVEP3	A-29371	29371.0	DNM	5.326000213623047	0.0	0.0	0.0063549999999999995	0.791467890276117	0.6928206084860473	0.62701629766514	0.5164026802670898	0.4837264694995359	0.4162034992792578	0.2706250540800939	0.3185096346046214	0.3151641695333641
1	41749062	C	T	HIVEP3	A-48067	48067.0	DNM	0.43799999356269836	0.01	0.01	0.00626	0.1078401669120229	0.2103983381994149	0.6786307819424153	0.7820727372803448	0.7810504580153789	0.7168437177058048	0.7158930823174378	0.7979153492226172	0.8023919942363447
1	41791247	A	G	HIVEP3	A-90252	90252.0	DNM	5.265999794006348	0.0	0.0	0.006393	0.5411530574213856	0.6251053242186942	0.5508050338358883	0.4317544897206331	0.4077817015260351	0.368950691266131	0.3634055924407452	0.3572675665263816	0.1162794291199802
1	41813545	C	T	HIVEP3	D+104868	104868.0	DNM	1.0989999771118164	0.01	0.01	0.006177	0.7098343251085766	0.3688240508207809	0.4789456898229683	0.6283145663889198	0.6350078542700064	0.5403121113501904	0.5114455353904996	0.5299025273119781	0.4852325646527996
1	41827423	C	T	HIVEP3	D+90990	90990.0	DNM	1.5920000076293945	0.0	0.0	0.00636	0.6957698023924461	0.55730830307798	0.4800412424966562	0.6081938255484183	0.1222227803579362	0.1770619417752452	0.2049881048098957	0.2340245825973818	0.2837306147834669
1	41861616	A	G	HIVEP3	D+56797	56797.0	DNM	8.26200008392334	0.0	0.0	0.007097	0.6841853127160396	0.621044585508991	0.5341841357093889	0.1979923370750111	0.3669151129225053	0.2457205202426927	0.3168427530729646	0.424871889923461	0.3957491110179689
1	41861910	G	A	HIVEP3	D+56503	56503.0	DNM	1.218000054359436	0.0	0.0	0.008375	0.4175298307613874	0.1896509581301888	0.1329857503890912	0.1979923370750111	0.3521497680783544	0.2457205202426927	0.3168427530729646	0.7108063121015867	0.3957491110179689
1	41877757	G	A	HIVEP3	D+40656	40656.0	DNM	14.449999809265137	0.0	0.0	0.006461	0.601105966230515	0.5441470043533685	0.4598778749952121	0.1933204121505962	0.3261348456968793	0.20276413001239	0.21937802787762	0.2756798011295492	0.5792068020404576
1	41899617	G	A	HIVEP3	D+18796	18796.0	DNM	0.527999997138977	0.0	0.0	0.006959	0.4656423152569023	0.4775944173324409	0.3065268830568851	0.6898057333356755	0.3631320907281574	0.8237689949248225	0.564229651544333	0.5562528620336248	0.8634666532747954
1	41908864	C	T	HIVEP3	D+9549	9549.0	DNM	5.11899995803833	0.0	0.0	0.007183	0.4886989259057979	0.4024777418565729	0.313283312344686	0.3526963697722398	0.280193828070249	0.3027802503401233	0.2999999027773591	0.2995428014857134	0.44725308898319
1	41918134	T	G	HIVEP3	D+279	279.0	DNM	13.779999732971191	0.01	0.01	0.007064	0.0211524549921288	0.03858244405375	0.0540189937487443	0.7247034666635437	0.2209388352076126	0.7147667653355325	0.8655002542372058	nan	0.4414411456230793
1	42181383	C	T	FOXJ3	D+534	534.0	DNM	1.1139999628067017	0.0	0.0	0.007101000000000001	0.7001040168437656	0.6225745120572643	0.5727526317887721	0.4557800822505499	0.5258751987952072	0.0673720672879612	0.4389009174900614	0.1026668701890577	0.121791986896569
1	42199163	G	A	FOXJ3	D-62	62.0	DNM	25.299999237060547	0.0	0.0	0.00617	0.1596451711236489	0.0036533253708321	0.005722630921085	0.0099547758604199	0.0118406595148348	0.0171771047735639	0.0199578637074687	0.0293682810353474	0.0358470777069768
1	42231887	T	A	FOXJ3	A-3921	3921.0	DNM	1.1859999895095825	0.0	0.0	0.006058	0.1089325100263885	0.1314556730963081	0.1705050095250155	0.5555351262938262	0.4554189098439046	0.4655924454069916	0.4437474661349236	0.1061078523299679	0.1270882144450646
1	42258086	T	C	FOXJ3	D+7029	7029.0	DNM	3.4049999713897705	0.0	0.0	0.00687	0.773335307527911	0.9163997019146178	0.86637130128832	0.7680878015837233	0.8010662884782419	0.8598575025329163	0.7602586900026931	0.7004848194102212	0.6943311822640117
1	42258629	A	C	FOXJ3	D+6486	6486.0	DNM	11.229999542236328	0.0	0.0	0.007088	0.2905795027161638	0.6933468140511552	0.603572134893294	0.5030380394154629	0.4630917586493289	0.560876821227123	0.3846224893468291	0.7004848194102212	0.3584804346692369
1	42264224	T	C	FOXJ3	D+891	891.0	DNM	11.34000015258789	0.01	0.01	0.007175	0.948850919980867	0.9309424124618618	0.0305416087231476	0.8619143259221957	0.8445800660041541	0.7893922013436722	0.775604311629675	0.8794478728275802	0.727900998016329
1	42277092	T	C	FOXJ3	D+1256	1256.0	DNM	2.296999931335449	0.0	0.0	0.0068709999999999995	0.3138650560420574	0.3487668389202832	0.549966660491236	0.5499083610982615	0.4599724844511789	0.4980495960962329	0.4690593806723334	0.1550215515674858	0.1780243255615411
1	42300421	T	C	FOXJ3	D+10629	10629.0	DNM	5.164999961853027	0.0	0.0	0.008678	0.5811348495838788	0.6178131436412134	0.0578567503320271	0.0941298403199456	0.1108039739046085	0.1410700003815923	0.1572303991864409	0.1928345581020083	0.2117641150645031
1	42301504	C	T	FOXJ3	D+9546	9546.0	DNM	0.6980000138282776	0.0	0.0	0.008440000000000001	0.2525244573075695	0.2324028626677781	0.1698603023772281	0.2345038519568174	0.2537697326036819	0.2850494473531123	0.306798682049881	0.257041511299127	0.2938440529468233
1	42305191	A	G	FOXJ3	D+5859	5859.0	DNM	3.0290000438690186	0.0	0.0	0.007001	0.6841932342695795	0.4694777307106356	0.2938156579217877	0.2519330050337961	0.6098590718159725	0.3249203912800708	0.4897259974313778	0.4280526541500396	0.5110434649921677
1	42312856	A	G	FOXJ3	A-1746	1746.0	DNM	7.035999774932861	0.0	0.0	0.006268999999999999	0.4929605750148138	0.5409402008732549	0.4565353254178382	0.4679837684961265	0.475513258622262	0.6414807961728629	0.7131941818082828	0.6524680724248966	0.7240128484703329
1	42319479	C	A	FOXJ3	A-8369	8369.0	DNM	4.09499979019165	0.0	0.0	0.006692	0.5587385150920754	0.5603741202286834	0.5868636863569102	0.4424212969198008	0.6822402787253893	0.5571769334464093	0.5048334235883516	0.5531971187044346	0.4588209616264943
1	42331275	T	C	FOXJ3	D+3784	3784.0	DNM	1.2120000123977661	0.0	0.0	0.006255	0.0864548084661261	0.4056689996873271	0.6765989479880212	0.6450000683144103	0.6366333297081606	0.5580047551073014	0.627383534567996	0.4548885351475901	0.507431522790969
1	42385128	T	C	RIMKLA	D+4031	4031.0	DNM	3.927000045776367	0.0	0.0	0.006487000000000001	0.5141023212401202	0.7358288695809968	0.6490877950820121	0.530195164510859	0.5339172299908753	0.4767606396109939	0.4383127205131022	0.4886892431147648	0.4422678361375783
1	42409043	A	G	RIMKLA	A-941	941.0	DNM	1.8140000104904175	0.0	0.0	0.006104999999999999	0.3715477062848334	0.6857327700919696	0.5974166375483384	0.710673638640192	0.6726815272738977	0.6470481499392957	0.5909357387510974	0.9066311956213612	0.8723864121438519
1	42456721	G	A	PPCS	D-353	353.0	DNM	14.100000381469727	0.02	0.02	0.006659999999999999	0.0248092788188318	0.0451379172858039	0.7658380254881131	0.6367648637517884	0.8921197360419063	0.9574976267295282	0.975802256926384	0.8951612551516606	0.8477595334993153
1	42487794	A	G	CCDC30	A-2364	2364.0	DNM	2.4130001068115234	0.0	0.0	0.006149	0.8868519032314756	0.8424527632245079	0.8090898822212477	0.722867956052364	0.9013761188250344	0.860534244793796	0.1295034742510697	0.1439775543877247	0.2100180210806081
1	42515717	C	T	CCDC30	D+16801	16801.0	DNM	6.8979997634887695	0.0	0.0	0.007281	0.1642048564599829	0.2466951807118186	0.3185986775197907	0.4964013920524966	0.3086262367244304	0.4092499530797224	0.3265222391929743	0.3250979451507156	0.544010646537654
1	42531242	C	T	CCDC30	A-3647	3647.0	DNM	12.479999542236328	0.0	0.0	0.009004999999999999	0.7792205328232504	0.6954049015921288	0.5697331197728692	0.7595590402410913	0.7241485761605714	0.6442368270833966	0.6008077256999301	0.526839515325963	0.4793240452980045
1	42550496	T	A	CCDC30	D+4917	4917.0	DNM	9.241000175476074	0.0	0.0	0.008684	0.5724383529544999	0.4744416814252564	0.4848893464440072	0.3587084282415675	0.3327138026907885	0.3614520132108811	0.3379235382819009	0.3695748562623113	0.5833711589312515
1	42602061	T	C	CCDC30	A-8917	8917.0	DNM	4.965000152587891	0.0	0.0	0.006308	0.4198711877156851	0.5967413581344125	0.1378053222832209	0.0998983091207545	0.1243052226384397	0.1424242636631459	0.1616608349285948	0.194773835742893	0.3374345939075999
1	42603525	T	A	CCDC30	A-7453	7453.0	DNM	0.3050000071525574	0.0	0.0	0.006117	0.4514288477748307	0.2734847342701004	0.4577983573354345	0.3807790575343963	0.6285005879119834	0.3600338916262295	0.6697376058146917	0.5960254984481418	0.5466819385506261
1	42646503	G	A	CCDC30	D+186	186.0	DNM	5.743000030517578	0.0	0.0	0.036083	0.9196653740190844	0.8774190350316808	0.918825722310424	0.0710692376307001	0.0708332744039557	0.9216388532606284	0.9066545980961862	0.1305872347848841	0.8630764862562702
1	42648002	G	A	CCDC30	D+1685	1685.0	DNM	0.6069999933242798	0.0	0.0	0.008387	0.0366554731529259	0.0573044899941747	0.084985456469858	0.3977987145179832	0.3582566397964961	0.3254639656161975	0.3731181342586336	0.3942025193164555	0.3101383547699849
1	42653918	T	C	CCDC30	A+101	101.0	DNM	15.40999984741211	0.01	0.01	0.006564	0.9756468950884118	0.0564912276585064	0.1161917056930435	0.0113804000101495	0.0136816945520481	0.0234048468452051	0.0368240474368709	0.0492262514809888	0.0606265464231148
1	42663533	T	C	PPIH	A-983	983.0	GTEx	5.442	0.11	0.12	0.00634852898671023	0.0092773616571577	0.0155647147783982	0.0155999978112397	0.0267936924329103	0.0313770893309215	0.0455247400305118	0.0592591440324256	0.1276041780239429	0.1544926186967262
1	42666338	C	T	PPIH	A-209	209.0	DNM	0.6140000224113464	0.01	0.01	0.035959	0.9310665432990648	0.9127838229821796	0.8670300790376959	0.9461362345487444	0.925856764060265	0.9007260377558324	0.8760683552943075	0.990697572995486	0.9280025959627372
1	42684649	T	C	YBX1	D+1183	1183.0	DNM	13.399999618530273	0.0	0.0	0.0072450000000000014	0.4004756061626557	0.4542321417153128	0.6506787501866309	0.0957670439573952	0.1086600825076311	0.1815779698199429	0.1786184079403675	0.258191412808827	0.34754996359085
1	42752581	C	T	P3H1	D-45	45.0	DNM	15.819999694824219	0.0	0.0	0.005562	0.0457854547954591	0.9805959009153552	0.9764762992441742	0.9897387852136388	0.9868650075080092	0.9859745361122598	0.9701341769665952	0.9566482769648996	0.95009338898686
1	42816389	C	G	SVBP	A+18291,D+42	18291.0	DNM	7.046999931335449	0.0	0.0	0.007519	0.8428159871033196	0.9688218802961536	0.9534444832688822	0.9513351563521666	0.9139093001287018	0.7087781025206118	nan	nan	0.6680992105878194
1	42830459	C	T	ERMAP	A+16	16.0	GTEx	18.59	0.12	0.13	0.4824964098950798	0.0387196735302853	0.1835072979490888	0.798701869748441	0.8256862182508778	0.8971234498119218	0.8712523158369371	0.9196328484192084	0.8138874957296641	0.8724656044594932
1	42948335	C	G	SLC2A1	A-5014	5014.0	DNM	7.955999851226807	0.0	0.0	0.006392	0.5316738428443971	0.3507199199995463	0.0694845391448044	0.1332911735830127	0.1080299852180736	0.171426835906745	0.1572585937522786	0.2472971499596589	0.2688328018434426
1	43155594	C	T	FAM183A	A-612	612.0	DNM	5.440000057220459	0.0	0.0	0.007437999999999998	0.9136665575578612	0.940265011279884	0.9089768874734906	0.8163954584580071	0.7793820657339732	0.8875089265341374	0.8657316441223566	0.6909875924027998	0.7857480873124253
1	43168629	T	C	EBNA1BP2	D+310	310.0	DNM	6.7769999504089355	0.0	0.0	0.0072310000000000004	0.917874271644936	0.8786734418321888	0.8401792672812393	0.9910078717719	0.8192127978026577	0.9784548315425752	0.9940655300043651	0.9614368680811471	0.9785543346203694
1	43200076	A	T	CFAP57	D-28023,D+573	28023.0	DNM	14.149999618530273	0.0	0.0	0.008215	0.7828096811555141	0.9479941321528808	0.9271908903798516	0.8764801292899009	0.8544465507294157	0.8003353339672438	0.9782182395507536	0.9653633964979612	0.0925082137883479
1	43201776	C	T	CFAP57	D-29723,D+2273	29723.0	DNM	2.3970000743865967	0.0	0.0	0.012024	0.1189373343502912	0.8428094332173569	0.7634286303910923	0.538479555448855	0.7643031353192452	0.3716358550354219	0.7249590935738751	0.2437762125936748	0.2625881980271455
1	43205198	A	G	CFAP57	D-33145,A-1522	33145.0	DNM	1.690999984741211	0.0	0.0	0.0072310000000000004	0.6466187631090708	0.4898913192898435	0.669557979868096	0.0781762785041876	0.5332700635022972	0.1299602131621307	0.4586225301803383	0.5720054951045597	0.2046039708185974
1	43227082	C	G	CFAP57	D-55029,D-45	55029.0	DNM	22.700000762939453	0.0	0.0	0.015939	0.9767260356135444	0.9587254210084492	0.9828090470841414	0.9747966670375164	0.9653865905347878	0.9478931821916324	0.9727387715141552	0.9512840082281196	0.9366036540493348
1	43243030	C	T	CFAP57	D-70977,A-197	70977.0	DNM	5.88100004196167	0.0	0.0	0.010246	0.8365872010970471	0.7538112750346062	0.7013864623615316	0.7585479869695142	0.9662927211570772	0.968108228921114	0.941262941548776	0.9484913902759908	0.9348768752643768
1	43254317	C	G	CFAP57	D-82264,A+341	82264.0	DNM	8.579000473022461	0.0	0.0	0.00718	0.7510592143950862	0.6723680091263716	0.5704327413518565	0.0043447964913718	0.004834484854012	0.0070150682232517	0.0081375350366091	0.011285316586348	0.0147181815899112
1	43311830	G	A	TIE1	D+1	1.0	GTEx	34.0	0.99	1.26	0.9828360570776048	0.9913909338504316	0.9888109455450568	0.9676299947704264	0.0125159806923958	0.97981201447273	0.0578517288078044	0.9608299702401496	0.880452401200782	0.8568029096415678
1	43312498	G	A	TIE1	D-21	21.0	GTEx	0.6829999999999999	0.59	0.64	0.008970348848000211	0.9857769484161149	0.9785155214998286	0.1120197723220323	0.980416015239969	0.9632036838257636	0.9720409658801972	0.061303736168864	0.880452401200782	0.8568029096415678
1	43312614	C	T	TIE1	D+13	13.0	GTEx	0.679	0.26	0.26	0.007180316211852851	0.9865587861911088	0.9732783975505532	0.9634213214952672	0.9531597366577076	0.9632036838257636	0.9720409658801972	0.061303736168864	0.880452401200782	0.8568029096415678
1	43345027	C	T	MPL	A-1418	1418.0	DNM	0.5759999752044678	0.0	0.0	0.0061	0.669566819135383	0.5970898153313736	0.434257263752645	0.4165516056814167	0.3548447507579944	0.505470398172095	0.4668213154806638	0.4043655552890381	0.4539728466933345
1	43386997	C	T	MED8	A+2	2.0	GTEx	32.0	0.93	0.97	0.022870833257335903	0.9984295764599594	0.998402024571512	0.9954600813124432	0.9953561815757987	0.9857672141652892	0.999463434502018	0.0242249654130455	0.0418790931623745	0.914159392884667
1	43404585	A	G	SZT2	D+35	35.0	DNM	6.803999900817871	0.0	0.0	0.008796	0.8821723188255133	0.1048747636621326	0.9290599352908668	0.0070680040676351	0.0060859009879164	0.0108691504431532	0.011842689878248	0.0164882211416152	0.0212698970693048
1	43418675	G	A	SZT2	A-1059	1059.0	DNM	1.9010000228881836	0.0	0.0	0.006144	0.8273856320817833	0.9360497937903832	0.9678699766975204	0.9364051395858586	0.9228125943378052	0.8880384831939743	0.8662128961944142	0.9457627365039214	0.9288563277557476
1	43424190	T	G	SZT2	A-27	27.0	GTEx	1.157	0.11	0.11	0.010484386599414513	0.9668360249174912	0.9430593173093864	0.951000302517934	0.914946997776854	0.9185496838052803	0.8593411847895752	0.9981381864283028	0.9597200113391048	0.9986266893555872
1	43441392	G	A	SZT2	D+12	12.0	DNM	1.3380000591278076	0.03	0.03	0.006202	0.9930462940478718	0.9897917880253916	0.9842739530495292	0.9904812652609511	0.9503773999903438	0.9931040820252116	0.9792769941092802	0.0331770572115978	0.9515304397877646
1	43441996	A	G	SZT2	A-4	4.0	GTEx	12.62	0.99	1.09	0.9999361846856368	0.9939349261002182	0.0147456839313324	0.0641723007700527	0.0049135627526413	0.0064355757221368	0.0136430928289461	0.0272349783728235	0.0331770572115978	0.0530549884398534
1	43593979	C	T	PTPRF	D+1378	1378.0	DNM	0.27300000190734863	0.0	0.0	0.008445000000000001	0.701150590982123	0.6119332706423247	0.8912919001018555	0.8127638644095585	0.9642492941886204	0.8153007609261946	0.9420300281848436	0.9095648255158928	0.8654561187652953
1	43599007	C	T	PTPRF	D+94	94.0	DNM	0.6129999756813049	0.0	0.0	0.00882	0.8721471038360172	0.2385213956043161	0.9694460795004624	0.9505864304159176	0.9404704368788336	0.9301880782778196	0.9179985358270292	0.9846834863385596	0.87228597310938
1	43650545	G	T	KDM4A	D+130	130.0	GTEx	0.03	0.13	0.13	0.006409139609846422	0.0041240487901196	0.0079383516253807	0.0157987450586783	0.0296062942945756	0.0724611882991128	0.2380871167431019	0.5075546853048951	0.8249373078348852	0.8865193432059754
1	43723388	C	T	ST3GAL3	A-12845	12845.0	DNM	0.41499999165534973	0.0	0.0	0.108946	0.7476212601587812	0.8390805305700795	0.8775578204012779	0.900704028793548	0.9001539641751651	0.8582252220049482	0.8337901177074513	0.8022140328688662	0.6783459236238404
1	43723548	G	A	ST3GAL3	A-12685	12685.0	DNM	6.146999835968018	0.01	0.01	0.006037	0.8743069007391201	0.7383317191278558	0.7599467427729872	0.7036571631562819	0.7345251860908462	0.6893137802324286	0.6571190792627024	0.8022140328688662	0.581559393270971
1	43728087	A	G	ST3GAL3	A-8146	8146.0	DNM	2.571000099182129	0.0	0.0	0.00607	0.7531995986021686	0.8917737312159181	0.8336991689746361	0.8431719746963424	0.8895374100758019	0.7591054541999683	0.8206670056496077	0.8278869287744318	0.7207736896086161
1	43735410	G	A	ST3GAL3	A-823	823.0	DNM	1.74399995803833	0.0	0.0	0.0061070000000000004	0.0837844625475305	0.7793389911675291	0.7588722960016823	0.7832489162406775	0.7497294531955248	0.7416729162140125	0.7541278302726026	0.7407880677729562	0.6434143863464722
1	43769727	G	A	ST3GAL3	A-22375	22375.0	DNM	0.6050000190734863	0.02	0.02	0.007015	0.9627510460118058	0.9398307108116178	0.9009185366887028	0.7939344611066544	0.876673574002537	0.7411332356768552	0.7999128885138256	0.7613670889756282	0.739086429720683
1	43808470	A	G	ST3GAL3	A-6421	6421.0	DNM	5.9720001220703125	0.0	0.0	0.006554000000000001	0.4592471277278138	0.511901905583743	0.4144988168969164	0.5670986089234235	0.5341820464213937	0.4587907573672623	0.7604677186804555	0.4324385616781875	0.6470128079084151
1	43810396	A	G	ST3GAL3	A-4495	4495.0	DNM	3.3410000801086426	0.17	0.30000000000000004	0.023096000000000002	0.0049500418913266	0.0086641085762903	0.0142883050631496	0.0236090698114717	0.0417683300032138	0.0572785615995103	0.0659976452676393	0.0815674131577225	0.1018509755141223
1	43814470	C	T	ST3GAL3	A-421	421.0	DNM	0.3790000081062317	0.0	0.0	0.006111999999999999	0.79341248497472	0.9309646065650352	0.1065295017521807	0.8740489170214136	0.0934055831886921	0.6448434809628275	0.1329509890945363	0.02533563022889	0.0311341691663753
1	43827052	A	C	ST3GAL3	A-11167	11167.0	DNM	3.4179999828338623	0.0	0.0	0.008596	0.7285641049764275	0.6508485284722968	0.5456391688026622	0.426503648965427	0.3381588771783346	0.330567957305273	0.2601123699282594	0.2863109386016558	0.396531376574913
1	43853651	C	T	ST3GAL3	D+15340	15340.0	DNM	5.61899995803833	0.0	0.0	0.0076040000000000005	0.8165381402754569	0.7668655140985352	0.755236218041169	0.6508477818310995	0.6348025361903596	0.5779768287810929	0.56136255586656	0.5131032076582568	0.6822591829284546
1	43868702	C	T	ST3GAL3	A-25681	25681.0	DNM	6.73199987411499	0.0	0.0	0.008277	0.5300392156019007	0.4193751783105536	0.6301346947422071	0.6113343365792437	0.6416399696265795	0.6257436182581791	0.5830879271841309	0.5194545599918591	0.4795558276852472
1	43904522	C	T	ST3GAL3	D+4795	4795.0	DNM	0.4690000116825104	0.01	0.01	0.007015	0.6409380801498875	0.6161621761249721	0.5412026299517769	0.0944030979609124	0.5702673085335753	0.1372595287101479	0.2135252249002738	0.1867608684591174	0.195633992432305
1	43908420	T	C	ST3GAL3	D+8693	8693.0	DNM	2.444000005722046	0.0	0.0	0.007291	0.6173720940489867	0.3559416938422216	0.3367661692709005	0.3123405102500893	0.403271531453413	0.2754185249822248	0.8400979226438337	0.7933331879601968	0.7452943346589999
1	43908421	C	A	ST3GAL3	D+8694	8694.0	DNM	0.7310000061988831	0.0	0.0	0.008786	0.6173720940489867	0.3559416938422216	0.3367661692709005	0.3123405102500893	0.403271531453413	0.2754185249822248	0.8400979226438337	0.7933331879601968	0.7452943346589999
1	43949591	T	G	IPO13	A+175	175.0	DNM	22.600000381469727	0.01	0.01	0.023797	0.8750491307464148	0.919672501075974	0.8779218972173822	0.9925802743116348	0.9188622939930564	0.9846226091100878	0.9800285251228164	0.9706288115019226	0.9651689017571036
1	43962017	A	C	IPO13	D+755	755.0	DNM	0.07999999821186066	0.02	0.04	0.007058	0.9227601098338069	0.9313760285304707	0.907694117628666	0.8745763042684795	0.8394768631884191	0.845035367376039	0.743585007102114	0.6872137057793091	0.8975251435602161
1	43970197	C	T	DPH2	D-126	126.0	DNM	18.459999084472656	0.0	0.0	0.006755	0.8387069501461429	0.9140434116658072	0.9092401249782102	0.9811420998288236	0.9786410674199224	0.9985873297339056	0.9987040221978734	0.9980694447473052	0.996917294249672
1	43970293	G	A	DPH2	D-15	15.0	GTEx	22.1	0.18	0.3	0.008110573078418679	0.04491995172351	0.0382125749246524	0.9905177825044575	0.9811420998288236	0.9786410674199224	0.9985873297339056	0.9987040221978734	0.9980694447473052	0.996917294249672
1	43973117	T	C	DPH2	A+703	703.0	DNM	5.973999977111816	0.0	0.0	0.006618000000000001	0.4046836136406022	0.5211484382684219	0.3690443247401043	0.8351378096838604	0.8079120126682718	0.7460378648586979	0.8467917014642702	0.9063942374088692	0.8231886689316956
1	43984674	G	A	B4GALT2	A-191	191.0	DNM	2.0369999408721924	0.0	0.0	0.006149	0.9097624541246698	0.8673629553237592	0.8231489537335169	0.8610988470479392	0.879351975174557	0.7895097940725477	0.0497459086282177	0.0663250397958961	0.0903816103853961
1	43991745	G	T	CCDC24	D-2,A+5994	2.0	DNM	5.210999965667725	0.04	0.04	0.010477	0.003224805767908	0.0051122698975023	0.0093622265319953	0.0046574813062495	0.0056972109416491	0.0085702515316258	0.0101850438522721	0.013814809161415	0.0179302991731163
1	43991817	A	G	CCDC24	A-30,A+5922	30.0	DNM	1.940999984741211	0.04	0.04	0.006917	0.0118494705321631	0.0075594875293583	0.0033296515259176	0.0046574813062495	0.0056972109416491	0.0085702515316258	0.0101850438522721	0.013814809161415	0.0179302991731163
1	43992376	C	T	CCDC24	D-12	12.0	GTEx	14.93	0.28	0.28	0.009578263787394379	0.9887940823452336	0.9816168296613336	0.0437875167186106	0.0705531710573314	0.0602791448038675	0.0085702515316258	0.0101850438522721	0.013814809161415	0.0179302991731163
1	43998363	C	T	SLC6A9	A-338	338.0	DNM	4.182000160217285	0.0	0.0	0.00725	0.927845649409448	0.8789242254209106	0.8851074798536345	0.0489677692612479	0.0411860264709138	0.1430324750621645	0.0162624311299118	0.1159641509845395	0.0283952739571241
1	44119699	A	G	KLF17	D+711	711.0	DNM	0.3179999887943268	0.0	0.0	0.006183	0.9213200496378235	0.8742656147248391	0.8155482883504017	0.8887337826469687	0.6694232610265807	0.8179158363140364	0.8914246714117797	0.87255427869484	0.8446633071097316
1	44234591	G	A	ERI3	A-12951	12951.0	DNM	0.5849999785423279	0.0	0.0	0.007181999999999998	0.8078379762601798	0.568379934106001	0.7345905415852721	0.6226218289914646	0.4798576136186848	0.5182981294968511	0.5122972057240802	0.4241740988682701	0.1623539046640411
1	44257089	C	G	ERI3	A-9051	9051.0	DNM	0.5009999871253967	0.0	0.0	0.006226	0.3907519969894185	0.2312313659971869	0.3012386819598472	0.9467046104419552	0.9460393849821286	0.9208048015213852	0.9096908611689856	0.8741504757335892	0.8520301239842619
1	44269317	C	T	ERI3	D+15518	15518.0	DNM	0.035999998450279236	0.0	0.0	0.008468	0.2365078095271253	0.3444909054040392	0.3386039461783855	0.3777779079004639	0.3387285007342194	0.3871059183408055	0.1917454089038439	0.2289525138649629	0.260851761642719
1	44279674	A	T	ERI3	D+5161	5161.0	DNM	5.186999797821045	0.0	0.0	0.008598999999999999	0.3349404959303263	0.3396756649578185	0.3082251264986168	0.4812523788053566	0.4654214604699296	0.3976145029993933	0.3798692744371538	0.4040748090160419	0.3809324219134795
1	44284958	T	G	ERI3	A-51	51.0	DNM	2.6110000610351562	0.0	0.0	0.0061909999999999995	0.9486985034229424	0.9887899246984388	0.9776961422318944	0.95832430607198	0.9509162989879916	0.927812860906492	0.91542602475094	0.8851348699273861	0.8027802297349762
1	44308396	G	A	ERI3	A+6	6.0	GTEx	13.74	0.18	0.18	0.008234208962836725	0.9958568808032104	0.9899499821176146	0.987323169668786	0.9724685119364792	0.9681254654404804	0.9483230575978532	0.9371348682195716	0.9134593718426772	0.8994006493769883
1	44354863	T	C	ERI3	D+29	29.0	GTEx	8.814	0.25	0.29	0.006600354779655489	0.9803570410435248	0.9636223983280312	0.9658973565248116	0.9440020923727936	0.9450196222635026	0.1245127884039551	0.1460770178316045	0.2473233171242286	0.1402689061995994
1	44417159	G	A	RNF220	D+4433	4433.0	DNM	12.0600004196167	0.02	0.02	0.180114	0.8506666378491633	0.7932752258469984	0.8819935775520749	0.8475319955419968	0.852767429237197	0.1159043776424293	0.1352473878706978	0.1688407219229958	0.1944383816181114
1	44457629	C	T	RNF220	D+44903	44903.0	DNM	2.7890000343322754	0.0	0.0	0.010727	0.4171194258301519	0.3478640180008842	0.1133662507240497	0.1329144684065371	0.1474725149318914	0.1800056537961035	0.1967066802648733	0.2337105766225459	0.2703934699175434
1	44459747	A	G	RNF220	D+47021	47021.0	DNM	3.996000051498413	0.0	0.0	0.007408	0.9185568455082884	0.5680877932237003	0.8200387645073766	0.7301694002189965	0.6833590427983343	0.7263181093581228	0.6796348706501375	0.6704143861255879	0.6855157254692145
1	44506718	G	A	RNF220	A-66284	66284.0	DNM	5.052999973297119	0.01	0.01	0.031814	0.7423379262370362	0.8837470920347417	0.8252710740481043	0.7778739384428609	0.7970691697590365	0.7508404765075427	0.7252624282132326	0.5174731241413899	0.5924570285111651
1	44521239	T	C	RNF220	A-51763	51763.0	DNM	0.15800000727176666	0.01	0.01	0.012856	0.6650087474488441	0.7590573939508065	0.846673631614453	0.8275795033347192	0.6203644322760021	0.7098769325897735	0.6695431605330523	0.856736227712481	0.5930847724766142
1	44539984	C	T	RNF220	A-33018	33018.0	DNM	10.720000267028809	0.0	0.0	0.01415	0.4242953753677043	0.4945123857761415	0.7161248312504934	0.6074841364180217	0.7516451050170277	0.8183698532738672	0.8465457281829963	0.7967247432346977	0.8089224629969076
1	44589338	G	A	RNF220	D+16333	16333.0	DNM	1.2350000143051147	0.0	0.0	0.013406999999999999	0.2331529827045103	0.331805459984032	0.4613027188310769	0.4083542668204716	0.3919292925499774	0.4646665000120707	0.472945369625897	0.1676980890701207	0.4676557336202284
1	44653262	A	G	TMEM53	A+1948	1948.0	DNM	11.039999961853027	0.0	0.0	0.007086	0.3556411289798105	0.4008627542080313	0.434900407500256	0.3299359601199991	0.3075547787173424	0.2842932715932569	0.4331326982102284	0.3839449908051491	0.0120140537387464
1	44671638	G	A	TMEM53	D+2693	2693.0	DNM	1.475000023841858	0.0	0.0	0.008343000000000001	0.8794569863065679	0.8848940480890486	0.847680265903102	0.7702098423498596	0.7329436028787448	0.6791198145305675	0.681122377054679	0.7213240585272248	0.7825842577265625
1	44740021	A	C	KIF2C	D+19	19.0	GTEx	10.32	0.24	0.24	0.008130807030041038	0.997194645381876	0.993077101923339	0.0483708197610655	0.9586307449979212	0.9563155304838824	0.9505292840939092	0.948822001872508	0.9839202773719444	0.9761669760317696
1	44740030	G	A	KIF2C	D+13	13.0	GTEx	13.63	0.38	0.41	0.0065874367342509685	0.997194645381876	0.993077101923339	0.0483708197610655	0.9586307449979212	0.9563155304838824	0.9505292840939092	0.948822001872508	0.9839202773719444	0.9761669760317696
1	44740526	A	T	KIF2C	A-387	387.0	DNM	13.239999771118164	0.0	0.0	0.0063880000000000004	0.9565114534417536	0.9538267815754136	0.9659143585017312	0.9390190441057352	0.9471079168408132	0.9505292840939092	0.948822001872508	0.9839202773719444	0.9761669760317696
1	44851658	G	A	EIF2B3	A-655	655.0	DNM	1.4010000228881836	0.0	0.0	0.0061979999999999995	0.6655511293739322	0.5131325539390036	0.4753887589963909	0.4567571735010354	0.5117833557752659	0.4542069772204972	0.4199551414735258	0.8272080362269856	0.791571619791898
1	44863617	A	G	EIF2B3	A-5810	5810.0	DNM	6.929999828338623	0.0	0.0	0.007148999999999998	0.5777341559882984	0.4078851835491441	0.3403256406227648	0.3373435843985501	0.7530530700905204	0.6758451295973111	0.6330564756598258	0.8329444601932009	0.7979591560803281
1	44868194	C	T	EIF2B3	D+6484	6484.0	DNM	2.0889999866485596	0.0	0.0	0.006894	0.3845706914059065	0.1945939857695712	0.1440368399617592	0.2143659349217409	0.2588680585054111	0.4190412999681487	0.2822732986767026	0.5545243754406624	0.507052944891806
1	44875688	T	C	EIF2B3	A+8	8.0	GTEx	23.0	0.13	0.26	0.007933624121192258	0.9851821962204018	0.964075764215323	0.0426460391647378	0.0805797746405198	0.8678317289099073	0.8575811876554112	0.8282746772937495	0.962531527798978	0.951099710851472
1	44907471	T	C	EIF2B3	A-10027	10027.0	DNM	3.2839999198913574	0.0	0.0	0.006062	0.7235295665140089	0.6213719240879544	0.6837728051229497	0.6539441812713117	0.2751369559375696	0.5974286909125741	0.1796198011408104	0.2365875109938434	0.2823476465395855
1	44986475	C	A	EIF2B3	D+18	18.0	GTEx	2.063	0.49	0.49	0.0071647814729322405	0.992249688932328	0.959685731499064	0.1059836796655574	0.0484200828751388	0.0611252893838848	0.1144449817887022	0.1410719962822062	0.0807475086678732	0.2117312792263103
1	45006784	G	A	HECTD3	A+12	12.0	DNM	33.0	0.07	0.08	0.005685	0.9951815439146968	0.980889801682489	0.979994340491361	0.0303397958765422	0.1111775455174576	0.0754143196793378	0.5116166472383423	0.9850454654484396	0.0290886895989585
1	45009659	T	G	HECTD3	A+25	25.0	DNM	26.899999618530273	0.03	0.03	0.0057399999999999994	0.9984401874298244	0.9965882677082056	0.9980588432558434	0.9985376812527692	0.9950411538388384	0.9989369928813568	0.9994701366075326	0.9982555223620228	0.9997624230530764
1	45018109	G	A	ZSWIM5	A+1208	1208.0	DNM	15.729999542236328	0.0	0.0	0.007416	0.6448596403399539	0.5449819719353121	0.5147338741134544	0.4177871205866451	0.3793449036492484	0.8310823281491294	0.1749482532494237	0.8466633230845272	0.2106979160831867
1	45028682	G	A	ZSWIM5	D+5630	5630.0	DNM	1.3370000123977661	0.0	0.0	0.006884	0.6177949680922757	0.9286389187580454	0.9124961012708098	0.849148119304286	0.8246164185211539	0.7994794769537721	0.7820443393575722	0.7200098853732819	0.6717633038261478
1	45028682	G	A	ZSWIM5	D+5630	5630.0	DNM	1.3370000123977661	0.0	0.0	0.006884	0.6177949680922757	0.9286389187580454	0.9124961012708098	0.849148119304286	0.8246164185211539	0.7994794769537721	0.7820443393575722	0.7200098853732819	0.6717633038261478
1	45031709	G	A	ZSWIM5	D+2603	2603.0	DNM	0.35899999737739563	0.0	0.0	0.007017	0.0940104546903274	0.8002757543990766	0.6781244357102488	0.8567513179801576	0.8253825817114749	0.7723412556567164	0.7269686855596184	0.6547984038029613	0.6033083072739107
1	45055180	T	C	ZSWIM5	D+3429	3429.0	DNM	1.2940000295639038	0.0	0.0	0.006989	0.1722598050495894	0.2245598381375256	0.2308247014101088	0.1084785990471115	0.2328780083853659	0.1534966704125012	0.1752292266813926	0.2109218837451027	0.4119024118888912
1	45069162	C	T	ZSWIM5	A-8915	8915.0	DNM	1.8739999532699585	0.0	0.0	0.006078	0.4159694803079469	0.3157823929779813	0.1567508010471654	0.1987293519695044	0.216516449587096	0.4020020356781012	0.3844222107067405	0.4524491739171518	0.4484969877947258
1	45075289	C	T	ZSWIM5	D+12592	12592.0	DNM	1.569000005722046	0.0	0.0	0.008549	0.3646723356954884	0.4236704705599621	0.3183530282670569	0.2722637638897834	0.3121805316519034	0.2867572675810864	0.2878694338822847	0.2906430580692993	0.2994222823997975
1	45160426	C	T	ZSWIM5	D+45330	45330.0	DNM	1.996000051498413	0.0	0.0	0.006451999999999999	0.1423460140454034	0.1752530469961601	0.1394791375971946	0.205731383835249	0.2194016319129646	0.243505727388904	0.255062625964084	0.2629683740741548	0.2811249944468803
1	45331876	C	T	MUTYH	A-4	4.0	GTEx	3.067	0.41	0.48	0.6155709702686996	0.0230642388115635	0.0553243262427573	0.0510921131932995	0.9491487048563738	0.9802948289593104	0.991329288454964	0.9980565194100142	0.9957347521751456	0.9986749773529292
1	45339770	T	G	MUTYH	D+449	449.0	DNM	5.76800012588501	0.0	0.0	0.006593000000000001	0.7800728822044452	0.9254162763144336	0.9517716450800188	0.2226351015054544	0.0070846929763172	0.0109065309132593	0.0130093615680845	0.0179070629538367	0.0247389067983705
1	45358569	G	C	TESK2	A-3120	3120.0	DNM	0.24799999594688416	0.0	0.0	0.006118	0.2283457732692946	0.1296404496623074	0.1682150191164756	0.9163011845718736	0.6211822907547854	0.8648415652137346	0.8452497503808697	0.8135516837843535	0.7563773958089881
1	45386941	C	G	TESK2	A-981	981.0	DNM	1.4500000476837158	0.0	0.0	0.006151	0.4092692640690947	0.7534055238091886	0.6057304088369632	0.1688349660477381	0.0914431129927329	0.4726698144137535	0.0576063591384907	0.9625736860085624	0.9186598342369628
1	45408035	C	T	TESK2	D+13690	13690.0	DNM	4.039999961853027	0.0	0.0	0.006893000000000001	0.6384231335964137	0.5430339749677893	0.7812144570741122	0.6739380524927928	0.6376608954891959	0.5581270203949402	0.5159838882639634	0.2234748540817142	0.4165303335541704
1	45424474	T	C	TESK2	A-2628	2628.0	GTEx	22.2	0.45	0.87	0.3067336842007957	0.0200514568470437	0.0490689133747532	0.0865121167422179	0.0210814366325289	0.0240441614317058	0.0284286262755111	0.0336341725915764	0.0468305021915	0.0614474423779327
1	45477760	C	A	TESK2	D+13092	13092.0	DNM	0.6970000267028809	0.0	0.0	0.006152	0.2520209007745225	0.1700957044926535	0.2371435740735095	0.8371482051852589	0.872119511703862	0.7326338512864723	0.8292235702681497	0.7207934465790067	0.7669640563462984
1	45514089	G	T	PRDX1	D+418	418.0	DNM	0.9959999918937683	0.0	0.0	0.007049	0.4421960815301938	0.5156508513638423	0.1117334746647092	0.153588360785967	0.5574824784672054	0.8413167893602722	0.133274740488466	0.595239029779687	0.156737044813193
1	45584974	G	T	NASP	D+769	769.0	DNM	0.019999999552965164	0.0	0.0	0.007023000000000001	0.7458733351412731	0.0119388631652389	0.0088660424009761	0.0130496138283981	0.020860999660079	0.0245729865360219	0.0805956247867178	0.0962602760635862	0.256440170205533
1	45608060	G	A	NASP	D+1469	1469.0	DNM	6.104000091552734	0.0	0.0	0.007217	0.9078043634459618	0.8626786307548479	0.8863693392210984	0.9384260750248372	0.9388683706279076	0.9778022308353056	0.9725093260818206	0.9816640862934938	0.7553923206632067
1	45641355	G	A	GPBP1L1	A-952	952.0	DNM	0.2639999985694885	0.0	0.0	0.006744	0.7448516014300653	0.6794120459423802	0.6995266024265534	0.8802702127701103	0.8952180395098311	0.8392748811807245	0.6852562837423328	0.7525807366056826	0.5916921466332643
1	45657073	C	T	GPBP1L1	A-1754	1754.0	DNM	1.6690000295639038	0.0	0.0	0.00604	0.2947878035849822	0.4448497068129639	0.2998880996323664	0.4580149393855997	0.238964397064683	0.3588992386065495	0.3836872075421436	0.3490772440160782	0.8287186103873276
1	45683957	T	C	GPBP1L1	D+1619	1619.0	GTEx	3.4610000000000003	0.1	0.1	0.009428285096417622	0.7723338666853393	0.0297365784827485	0.0464138335901218	0.1106627083345532	0.063268205398061	0.3592029549261619	0.1554074746710715	0.2027213851152445	0.1238876859812217
1	45724564	A	G	IPP	D+3067	3067.0	DNM	5.328999996185303	0.0	0.0	0.007103	0.0842497804702801	0.880127497789878	0.7907480713504572	0.6085381301760365	0.1250860165707784	0.627140713328396	0.1221067757375066	0.3679626681785473	0.6277980480059955
1	45812584	G	A	MAST2	D+8512	8512.0	DNM	0.5299999713897705	0.0	0.0	0.006155	0.9885816184555376	0.979596188558754	0.9574882178254198	0.9320458994763212	0.9164238369901248	0.4716317276085143	0.8600314806910975	0.8306548332933558	0.3885503363741895
1	45848219	C	T	MAST2	D+18638	18638.0	DNM	0.7459999918937683	0.0	0.0	0.006953	0.3198974657581068	0.6086223406429172	0.4694538965013449	0.3860435611716507	0.4291513633169257	0.084141880689327	0.0961269416576654	0.0875553326500795	0.1573377475001303
1	45890709	C	T	MAST2	D+8314	8314.0	DNM	3.069000005722046	0.0	0.0	0.008736	0.1878969028388207	0.1648643490547756	0.1869572558574742	0.1258835493044617	0.3192983876434605	0.9020912036745002	0.2953779384327905	0.6130588688516249	0.8136836595348513
1	45931916	C	G	MAST2	A-27470	27470.0	DNM	1.0410000085830688	0.0	0.0	0.008418	0.4791478794636854	0.3450839865928062	0.7396516588066723	0.6974147875324249	0.6629691530312215	0.7708935411998975	0.7359219185527048	0.6744921026043598	0.5912672122566527
1	45949806	A	G	MAST2	A-9580	9580.0	DNM	1.996999979019165	0.0	0.0	0.006254	0.225063120601154	0.3617357235698051	0.2733910071658447	0.4335212955535126	0.4569268516545174	0.3500252707553113	0.3665167169469757	0.3382513065410643	0.2974347484291914
1	45978314	G	A	MAST2	D+18837	18837.0	DNM	0.8849999904632568	0.0	0.0	0.008592	0.5633145814187541	0.5199576806360459	0.4026679814862151	0.2668751232099184	0.3357121294215931	0.3667211019762587	0.311796898014422	0.3362378886005655	0.3376200198173941
1	46019725	G	A	MAST2	D+28	28.0	GTEx	2.287	0.28	0.30000000000000004	0.02557077261130272	0.959563158595272	0.9462637742763892	0.991621152179028	0.9827972603969652	0.9801187723636988	0.952831298044612	0.9428039204057684	0.916235998749791	0.8948673721864998
1	46043797	A	T	PIK3R3	A+75	75.0	DNM	27.0	0.0	0.0	0.028613	0.6973868750811103	0.0551069804658649	0.9755261427869016	0.9555936815026048	0.9783401618257606	0.9652595255951087	0.956735924835232	0.9364748468130574	0.9194305106745448
1	46092770	T	C	PIK3R3	A-12020	12020.0	DNM	8.562999725341797	0.0	0.0	0.006301	0.4171683732072717	0.2983526891333564	0.1461661910021629	0.1865225427794596	0.1961250967457816	0.4114670822128927	0.3807034446953868	0.3777622713098846	0.4247219094233061
1	46191219	G	C	POMGNT1	A-435	435.0	DNM	1.6230000257492065	0.0	0.0	0.008234	0.0177956233318895	0.053488473047657	0.6256795905142257	0.9538522495935292	0.9499131177769856	0.9246721226577824	0.0131775567367026	0.0062786657653532	0.0533427849040131
1	46194175	C	T	POMGNT1	D+99	99.0	DNM	2.131999969482422	0.01	0.01	0.006954000000000001	0.8933799479270321	0.1050480145468169	0.988084154704701	0.0028629593412148	0.0031241511121558	0.0044101167127303	0.0039977949905062	0.0038538418485648	0.0045100989517641
1	46194725	A	G	POMGNT1	A-74	74.0	DNM	6.985000133514404	0.0	0.0	0.007133	0.8743036245410511	0.983422373728752	0.0272236826985537	0.0578599632663656	0.067291659452898	0.0178491744756805	0.2200381696087858	0.9691154771509772	0.9689971741863956
1	46196862	A	G	POMGNT1	A-13	13.0	GTEx	18.16	0.11	0.11	0.026241817302862527	0.9881014842937598	0.9406590299397474	0.972166395807586	0.9728530244741256	0.9769916951031394	0.9542283931148288	0.9422118345231764	0.9372962050342716	0.5414591087580907
1	46272165	C	T	RAD54L	A-301,A+6919	301.0	DNM	2.0789999961853027	0.0	0.0	0.006215	0.9720405833901452	0.9484049674900386	0.9206175743377242	0.0098852903460027	0.9049133445534868	0.0178546257942376	0.0155643725688263	0.0218990092820747	0.0411742095737715
1	46299004	C	T	LRRC41	A-634	634.0	DNM	3.8259999752044678	0.0	0.0	0.007241	0.7461522031649638	0.3095049815495629	0.7631868896387999	0.8431087350708616	0.6146111368232855	0.9723407884008402	0.7530496311859121	0.6845839057400583	0.978525361821964
1	46358622	G	A	NSUN4	A-2082	2082.0	DNM	2.9790000915527344	0.01	0.01	0.006195	0.9830046491695522	0.9613754164816344	0.8689354730028149	0.8098314195539265	0.629035097687026	0.8450961106399615	0.7650848218929831	0.8156116211285317	0.8128299277418408
1	46407069	T	G	FAAH	D+701	701.0	GTEx	0.75	0.35	0.39	0.009127462445828186	0.9842032486780052	0.95534829978504	0.0299598284324646	0.0554775470051938	0.0395317772401251	0.6732331692486447	0.1211987162722506	0.3053083000792284	0.1324307984710088
1	46410763	G	A	FAAH	A-51	51.0	DNM	2.1579999923706055	0.03	0.03	0.006004	0.9180868333315892	0.0453172299960246	0.0046950861550752	0.0082718991601231	0.9743035401031076	0.0261554264371817	0.0314291630977855	0.9326399034722374	0.7289459502788149
1	46596471	C	A	MKNK1	A-2191	2191.0	DNM	0.36800000071525574	0.0	0.0	0.00686	0.3718953255694937	0.2940198526741743	0.4182957296505878	0.3497233266385211	0.6875395334841601	0.4502641163840937	0.1181050918413676	0.174585868277401	0.2001614750631124
1	46604140	G	C	MKNK1	D+25	25.0	GTEx	0.669	0.1	0.15000000000000002	0.006162665150725134	0.0024333838911003	0.0023803420081967	0.0036614832133814	0.0056915662932796	0.0072095419748673	0.0112079109534901	0.0133729742447502	0.0188970540133888	0.0236456665385425
1	46637745	T	C	ATPAF1	A-1775	1775.0	DNM	16.540000915527344	0.0	0.0	0.006294	0.3780414242483839	0.3298494457633804	0.379374295981358	0.3842759746026541	0.4184826262376998	0.3857493187798703	0.615738206650612	0.683535765425907	0.7133025706598265
1	46682965	T	C	EFCAB14	D+335	335.0	DNM	3.0209999084472656	0.0	0.0	0.007183	0.7475865911374245	0.7054382005685992	0.6115839745228308	0.1514897421033421	0.158489463671136	0.5791831277018098	0.7777869599160774	0.9010008940447894	0.7396987215269824
1	46709746	G	A	EFCAB14	A-1695	1695.0	DNM	1.4670000076293945	0.0	0.0	0.006136	0.7899338961026641	0.7584084853042773	0.8487476773736128	0.8814639582930767	0.1239760309430439	0.1977099789501227	0.6636009127261521	0.2575270575750307	0.6235100738420055
1	46800826	A	T	CYP4B1	D+1565	1565.0	DNM	5.723999977111816	0.47	0.8799999999999999	0.087285	0.8686899813960848	0.8983714416839673	0.9075856567414208	0.8588846794199911	0.8389964871588416	0.7816894882224262	0.7632764807737367	0.7528918351177886	0.0650168911414703
1	46812963	T	C	CYP4B1	D+340	340.0	DNM	4.757999897003174	0.0	0.0	0.006978	0.8829030576903273	0.7773955894548483	0.8681361846625752	0.073437600641765	0.0156822046772531	0.0186209254314134	0.014546451519444	0.1026145358599184	0.010457248704433
1	47227206	C	A	TAL1	A-1317	1317.0	DNM	1.5	0.01	0.01	0.007229999999999999	0.960969283247078	0.93218645549613	0.9607307097914972	0.935084524443872	0.9385206466592896	0.9220072066431324	0.9088907188350396	0.6971630432412395	0.8079740867291063
1	47227434	T	C	TAL1	A-1545	1545.0	DNM	4.677999973297119	0.0	0.0	0.0068790000000000006	0.9111068199979522	0.8697255029408654	0.7003751378723531	0.935084524443872	0.7187020385988236	0.9220072066431324	0.1073756012005051	0.6971630432412395	0.8079740867291063
1	47228370	G	C	TAL1	D+826	826.0	DNM	1.8229999542236328	0.0	0.0	0.007223	0.0143357136786746	0.0246928463223588	0.0392687039334366	0.0572529409353609	0.1005785483085155	0.7484193123083764	0.1742453335562972	0.9770993698074532	0.8970654418255181
1	47261497	T	C	STIL	A-958	958.0	DNM	6.196000099182129	0.01	0.01	0.006908	0.7928085398650226	0.8209226254900546	0.9554172988666132	0.9299660184605056	0.0562391092414106	0.8856017437989304	0.0911987259945147	0.0979422432528693	0.4161865230130938
1	47286312	T	G	STIL	D+1239	1239.0	DNM	1.6009999513626099	0.0	0.0	0.007068000000000001	0.0814298541055211	0.2942411093062514	0.8826998435818123	0.6497883229202653	0.1398459968095228	0.2058285498012994	0.1782518785844772	0.91094441658126	0.9408626554149194
1	47292016	T	C	STIL	D+1442	1442.0	DNM	9.640000343322754	0.0	0.0	0.007203	0.6906848495985484	0.5799450172869576	0.5760856055400648	0.4957338626724207	0.4585157502376276	0.5202652767361865	0.8190463042271432	0.8305632482173619	0.8098264143071542
1	47359140	G	A	CMPK1	A-9329	9329.0	DNM	0.5170000195503235	0.01	0.01	0.009973000000000001	0.9361995143989884	0.8956305188277368	0.0712496179440818	0.1054356800309171	0.1187665114019811	0.1499829062225244	0.1704604561491862	0.0882502162425405	0.1048448313493404
1	47365128	T	G	CMPK1	A-3341	3341.0	DNM	9.067000389099121	0.0	0.0	0.0062840000000000005	0.0714113871060775	0.0958718772554635	0.8918842333437299	0.8733345434743147	0.7450505418982998	0.7020083436324316	0.5755978949353809	0.7482137275852795	0.6994323263032448
1	47370042	G	A	CMPK1	D+1427	1427.0	DNM	3.503999948501587	0.0	0.0	0.006971	0.2701386183852216	0.830001089173169	0.7581378887687676	0.7013048052356164	0.668814622158649	0.6412347080779974	0.6008048090207055	0.194083313344527	0.2178484027296239
1	47769062	C	T	TRABD2B	A-2956	2956.0	DNM	0.032999999821186066	0.0	0.0	0.00618	0.4181791536592638	0.2978624634359483	0.6773601284489585	0.7111619890814054	0.6173865885840222	0.7103488610248635	0.674155402613539	0.6205368629930875	0.6146753018482713
1	47782483	T	C	TRABD2B	A-3939	3939.0	DNM	13.470000267028809	0.0	0.0	0.326194	0.5657494811626924	0.7065282536799681	0.5894987973544142	0.1912143764748593	0.2228344916816916	0.0856191880183133	0.7236747824886468	0.1672299875705968	0.8611778022007738
1	47787923	G	A	TRABD2B	D+6663	6663.0	DNM	0.9200000166893005	0.0	0.0	0.007026999999999999	0.7185949765419328	0.8511353505915462	0.7457635763717078	0.7344423689876	0.7300530559474698	0.8240734900042287	0.8069936134447245	0.825414131722599	0.7549847699656382
1	47835844	G	C	TRABD2B	A-34225	34225.0	DNM	0.13199999928474426	0.0	0.0	0.006043	0.0634841124442031	0.0908477971423772	0.6648759871894989	0.5365417684063419	0.4974393763012216	0.5796153393874119	0.535595639370114	0.4645573024560791	0.3577425940698476
1	47881487	A	T	TRABD2B	A-79868	79868.0	DNM	1.277999997138977	0.0	0.0	0.00614	0.1631755923830644	0.2628527811362247	0.4106854884413916	0.3537546575788983	0.761343336209087	0.383385782805451	0.784574072471701	0.7242533272276616	0.6798138787430441
1	47895531	G	A	TRABD2B	A-93912	93912.0	DNM	0.014000000432133675	0.0	0.0	0.014072	0.7425530306445788	0.735070359217915	0.6465699390977461	0.5796220066089313	0.6203429738543763	0.2030148906660187	0.5291915840193201	0.3789121728195846	0.3383578604167833
1	47911416	T	C	TRABD2B	D+82618	82618.0	DNM	9.48799991607666	0.0	0.0	0.007292	0.8541829274482515	0.806195713663609	0.7403786398887484	0.6285378569183955	0.6119634602095024	0.5561045812102394	0.628014509506916	0.6150533882843789	0.5213230138663814
1	47923439	A	G	TRABD2B	D+70595	70595.0	DNM	3.8499999046325684	0.0	0.0	0.006978	0.3054356918014952	0.5373749675154591	0.4680267075652153	0.3437354709888218	0.1049682586051928	0.1350860101254348	0.1396165733491352	0.1371726378682483	0.2419363873238212
1	47941024	T	C	TRABD2B	D+53010	53010.0	DNM	12.630000114440918	0.06	0.08	0.008642	0.0477654519925983	0.0662125381626137	0.1096777988576234	0.2312961976199259	0.1628474740267752	0.3674741626969386	0.3442352321239161	0.6778007951910566	0.6271645094808654
1	47943079	G	C	TRABD2B	D+50955	50955.0	DNM	0.04699999839067459	0.0	0.0	0.0068709999999999995	0.8862915266662474	0.8735764242699069	0.8636232346280632	0.6226542295403221	0.3828357986946452	0.6082137352979885	0.4764862182045506	0.4234370570662247	0.486298763634116
1	47964520	T	A	TRABD2B	D+29514	29514.0	DNM	14.720000267028809	0.0	0.0	0.00845	0.2566712438902573	0.4002704551903012	0.0964045313590716	0.8143237751714204	0.7845189192563486	0.729982952948112	0.6916788113948824	0.6258560660575532	0.5706096069936473
1	47966096	C	T	TRABD2B	D+27938	27938.0	DNM	0.5049999952316284	0.0	0.0	0.00695	0.3975691294907018	0.2700307647423108	0.5228895465592298	0.3316192271883545	0.8323492533688502	0.3042926018598341	0.7748722251443027	0.7023717627219666	0.7761407073612154
1	47989040	A	C	TRABD2B	D+4994	4994.0	DNM	6.124000072479248	0.0	0.0	0.007281	0.5868427200971867	0.7961826533627195	0.6953703030573072	0.2928486523518699	0.7233760729820428	0.5334816091980876	0.6421720704630811	0.7796477608902651	0.7499241878441727
1	48230008	G	A	SLC5A9	D+549	549.0	DNM	0.054999999701976776	0.0	0.0	0.006206000000000001	0.6944279303415745	0.5689433905667436	0.4648637535831177	0.8408082961019797	0.7358614605284527	0.76201567954969	0.7263727107713936	0.9831599758680594	0.9834893679487452
1	48231559	G	A	SLC5A9	A+15	15.0	DNM	25.600000381469727	0.01	0.02	0.01551	0.9878239365289924	0.9816530050717924	0.970433171286905	0.9560746149507062	0.9506851332641136	0.0187206066850298	0.0236367684360863	0.0396040035761791	0.0201341633718156
1	48245835	C	T	SLC5A9	A-1500	1500.0	DNM	1.156000018119812	0.0	0.0	0.006091	0.5781920902407732	0.4980316665855164	0.3622179332944046	0.2126346525821871	0.4317912368682994	0.7548853548769443	0.7976660732844822	0.7542801485713455	0.7889988352935041
1	48300719	A	G	SPATA6	A-1826	1826.0	DNM	1.2350000143051147	0.0	0.0	0.0062369999999999995	0.0139971895110416	0.0234014819403551	0.0357428456853672	0.0597173344888227	0.0683070329489187	0.0869391858689362	0.1025864139137265	0.1228737361622945	0.1522172882619604
1	48304392	C	A	SPATA6	D+1395	1395.0	DNM	11.260000228881836	0.09	0.09	0.007254999999999998	0.0196801706987211	0.0313681872658253	0.0470509191620487	0.6567981621471805	0.0878098120583649	0.824427825710443	0.1532102429885462	0.0505098962762671	0.8882808893490198
1	48313598	T	C	SPATA6	A-7720	7720.0	DNM	3.003000020980835	0.0	0.0	0.007037000000000002	0.0926234004451913	0.1176228805364754	0.1529216431648535	0.1965233820707854	0.2086890026076859	0.2523898191174626	0.2656433659644923	0.2820369683886115	0.1023608967660562
1	48318481	T	C	SPATA6	A-12603	12603.0	DNM	9.517000198364258	0.0	0.0	0.006442	0.3897098726126173	0.1943743912509476	0.2759379814783981	0.7917284912079354	0.3101527108082655	0.7537125426273642	0.3361764474263709	0.5531302470616455	0.6045155072074665
1	48355075	T	C	SPATA6	D+595	595.0	DNM	7.98799991607666	0.0	0.0	0.0069700000000000005	0.3598973992561759	0.288697569853251	0.2007773225677597	0.5264308453225123	0.4935383327879318	0.4966229081538487	0.5707698185922745	0.7293428407364603	0.6818381115916303
1	48397422	C	T	SPATA6	D+1929	1929.0	DNM	1.093999981880188	0.0	0.0	0.006944	0.0989595675105598	0.1305283115606248	0.1562344881388737	0.6426730843175488	0.6026978112897633	0.5799743476523896	0.4312689401857147	0.4407524513545142	0.0857111952824558
1	48404093	T	C	SPATA6	A-211	211.0	DNM	7.2210001945495605	0.0	0.0	0.006251	0.5468113448773514	0.4543656974198719	0.5329390828938224	0.929843442890129	0.0663426119873571	0.94329382684899	0.9318780400304502	0.9006098403076096	0.8798845723711531
1	48404093	T	C	SPATA6	A-211	211.0	DNM	7.2210001945495605	0.0	0.0	0.006251	0.5468113448773514	0.4543656974198719	0.5329390828938224	0.929843442890129	0.0663426119873571	0.94329382684899	0.9318780400304502	0.9006098403076096	0.8798845723711531
1	48404093	T	C	SPATA6	A-211	211.0	DNM	7.2210001945495605	0.0	0.0	0.006251	0.5468113448773514	0.4543656974198719	0.5329390828938224	0.929843442890129	0.0663426119873571	0.94329382684899	0.9318780400304502	0.9006098403076096	0.8798845723711531
1	48404093	T	C	SPATA6	A-211	211.0	DNM	7.2210001945495605	0.0	0.0	0.006251	0.5468113448773514	0.4543656974198719	0.5329390828938224	0.929843442890129	0.0663426119873571	0.94329382684899	0.9318780400304502	0.9006098403076096	0.8798845723711531
1	48404093	T	C	SPATA6	A-211	211.0	DNM	7.2210001945495605	0.0	0.0	0.006251	0.5468113448773514	0.4543656974198719	0.5329390828938224	0.929843442890129	0.0663426119873571	0.94329382684899	0.9318780400304502	0.9006098403076096	0.8798845723711531
1	48404093	T	C	SPATA6	A-211	211.0	DNM	7.2210001945495605	0.0	0.0	0.006251	0.5468113448773514	0.4543656974198719	0.5329390828938224	0.929843442890129	0.0663426119873571	0.94329382684899	0.9318780400304502	0.9006098403076096	0.8798845723711531
1	48445597	T	C	SPATA6	D+5955	5955.0	DNM	4.681000232696533	0.0	0.0	0.008777	0.1224824740517778	0.1704815103566289	0.1945714055671117	0.2054073783466741	0.2235362796071353	0.220705976903542	0.1690740612910972	0.7827820057131643	0.7418929281262132
1	48557409	A	G	AGBL4	A-17671	17671.0	DNM	6.835999965667725	0.0	0.0	0.016905	0.6333877149613795	0.7130764918299302	0.8038863001587633	0.7077337767914478	0.5229402719464787	0.7218643820969354	0.6834129424723911	0.6861074162105585	0.6588588194164106
1	48580548	C	T	AGBL4	D+6456	6456.0	DNM	11.100000381469727	0.0	0.0	0.008721	0.3654231229365453	0.2684477483349045	0.3177884453783154	0.3014835938064203	0.2864562733451777	0.3862329286118685	0.3734302189356648	0.6978244910123058	0.6467404636034049
1	48585426	A	G	AGBL4	D+1578	1578.0	DNM	0.2590000033378601	0.0	0.0	0.007393	0.6831683710557387	0.5203716446573514	0.4146494895889274	0.3900577159174527	0.3469568300449115	0.4649125881069362	0.4273265621004757	0.6627328695930279	0.6213332509218179
1	48594990	C	G	AGBL4	A-4005	4005.0	DNM	0.5730000138282776	0.0	0.0	0.006122	0.7480202717444934	0.6619528151411105	0.5202907846158296	0.522362819784634	0.513243991520022	0.4086744495920467	0.8268980046997425	0.7720345697318592	0.753215497743019
1	48614005	A	C	AGBL4	D+20488	20488.0	DNM	4.60699987411499	0.0	0.0	0.007292	0.4536365651870019	0.2335012263464145	0.6472646750511818	0.1189100143069893	0.6833941565791765	0.209503517268609	0.5582174034360425	0.5929886536266963	0.420988281468805
1	48631058	C	T	AGBL4	D+3435	3435.0	DNM	4.468999862670898	0.0	0.0	0.007203	0.4618263268822222	0.7076496914041945	0.6167130996519089	0.5624083367002578	0.5200828880304437	0.4315536335763842	0.4438271887003958	0.3700066144777106	0.3750335601581528
1	48656385	G	A	AGBL4	A-2934	2934.0	DNM	1.156000018119812	0.0	0.0	0.006124	0.5490578876815637	0.4261299096142704	0.3432914107576003	0.6008369491174754	0.1575687023068291	0.3512549324698444	0.1132254874986267	0.134119802001788	0.1705860424509442
1	48658661	C	A	AGBL4	D+4491	4491.0	DNM	4.96999979019165	0.0	0.0	0.008744	0.5346892164282849	0.3491103097768837	0.1073909352494365	0.1472015489804562	0.1622120121318112	0.0685775874488841	0.1477823029515821	0.1941065730463667	0.1835658561365352
1	48673297	G	A	AGBL4	A-10056	10056.0	DNM	12.789999961853027	0.0	0.0	0.006132	0.4086976897522578	0.5929202570761547	0.4925478576336531	0.3690883149177201	0.1957817619997688	0.2244159885615761	0.2373787998253881	0.5127775718325011	0.6859078240076334
1	48696584	A	G	AGBL4	A-33343	33343.0	DNM	1.031999945640564	0.0	0.0	0.006208	0.8662688710231234	0.9632101941915588	0.9401514778431018	0.887485385595809	0.9087305051458758	0.8395053940797123	0.8377908293771821	0.8029670657159264	0.7445893298978032
1	48729621	G	A	AGBL4	A-66380,A-1578	66380.0	DNM	4.557000160217285	0.0	0.0	0.007055	0.0834759620457832	0.1264960243223905	0.1573577911656946	0.206097158706086	0.1790729669242815	0.2464603420468766	0.2285480673597344	0.4070476896574282	0.3804920353777183
1	48811431	T	G	AGBL4	D+55760	55760.0	DNM	15.529999732971191	0.0	0.0	0.0071579999999999986	0.3728837105182681	0.3193815530045047	0.2883230422516715	0.297253955892313	0.3376336335399031	0.699263994118806	0.3926482183464956	0.5142792763325265	0.6621868281932369
1	48842371	T	C	AGBL4	D+24820	24820.0	DNM	15.930000305175781	0.0	0.0	0.007219	0.7556580185143331	0.6866938627536214	0.7261327420553866	0.7863570267226454	0.4587235067742774	0.6716709771021258	0.6380546916243667	0.7276114466807678	0.4957381013545749
1	48889441	A	T	AGBL4	A-22211	22211.0	DNM	15.930000305175781	0.0	0.0	0.006189	0.3094279102931982	0.4656029531649671	0.3602894791766822	0.3441988378742898	0.1006341451281823	0.4281808249090992	0.1519696820916868	0.1836615131889778	0.2104236402582828
1	48899700	C	A	AGBL4	A-32470	32470.0	DNM	0.004000000189989805	0.02	0.02	0.006072	0.8752188573657783	0.8835437275651348	0.8250803392265703	0.7296068798466634	0.6632642063285762	0.6278345883047411	0.6047403815210871	0.5302732288100482	0.4900652274268098
1	48902977	T	C	AGBL4	A-35747	35747.0	DNM	3.2070000171661377	0.0	0.0	0.0060539999999999995	0.4631841398371309	0.7104805639296742	0.7410190476860505	0.6479645233508413	0.6070489939657943	0.6514021959468668	0.5971336821033535	0.7492327932721312	0.5117716479920885
1	48936102	C	T	AGBL4	A-68872	68872.0	DNM	3.444999933242798	0.0	0.0	0.00606	0.3957920120814449	0.7709379853737927	0.6917023708181976	0.7959686690596228	0.7554710440546273	0.2084109172777984	0.2236256850550328	0.7056935388909483	0.4529684563486161
1	48948554	T	C	AGBL4	A-81324	81324.0	DNM	17.450000762939453	0.0	0.0	0.006901000000000001	0.5081751410501065	0.4321329745514787	0.357595545247537	0.3225345817303845	0.5170377429251828	0.4952390520001277	0.7969796814402951	0.693280126765375	0.2071265357997554
1	48949945	T	C	AGBL4	A-82715	82715.0	DNM	1.7450000047683716	0.0	0.0	0.006056000000000001	0.6639788476917033	0.6308484150574964	0.5238109755382592	0.6100328494721248	0.4363828514048194	0.4931177103216044	0.3609759986466608	0.3690500592395531	0.6379829524054182
1	48963691	T	C	AGBL4	D+81893	81893.0	DNM	12.960000038146973	0.0	0.0	0.00872	0.2457021904660289	0.3665300409407875	0.2819930303620131	0.4047222824039646	0.6788752080613438	0.5998708816261751	0.545479293035845	0.0927277088466822	0.1142725799504372
1	48977407	G	A	AGBL4	D+68177	68177.0	DNM	3.7950000762939453	0.0	0.0	0.006992	0.5901790632948754	0.4707666508081489	0.3430926635101617	0.2985374860687399	0.3226668721473101	0.2885219372740136	0.2985240630897161	0.3098163210420346	0.3261641753279238
1	48980983	T	G	AGBL4	D+64601	64601.0	DNM	7.741000175476074	0.0	0.0	0.007081999999999998	0.7059889976467119	0.670625332056048	0.588547077496965	0.4783944942489025	0.4391505001031467	0.4494861353500097	0.4147303967558749	0.4661375084498135	0.373758757028318
1	48990403	T	C	AGBL4	D+55181	55181.0	DNM	15.220000267028809	0.0	0.0	0.0070459999999999984	0.5680033098402223	0.3522384072964043	0.4056325790709181	0.3084426851857273	0.2020339657552852	0.2846460497798835	0.2449300823378545	0.2469249947302238	0.2997042843042762
1	49027007	T	G	AGBL4	D+18577	18577.0	DNM	10.510000228881836	0.0	0.0	0.006986	0.5400653596624909	0.4821305204898503	0.4419233965181515	0.5307166962370471	0.4867891714952179	0.4155571286503391	0.3779569050922302	0.3514104828568729	0.652567859122665
1	49042455	A	G	AGBL4	D+3129	3129.0	DNM	5.741000175476074	0.0	0.0	0.0070599999999999994	0.9730596765835064	0.9439059196855046	0.9425751389667332	0.9125532608419848	0.8994731469799466	0.9017251865713776	0.8355235973932665	0.7828866743714429	0.7404172469274347
1	49061528	C	T	AGBL4	A-15728	15728.0	DNM	3.364000082015991	0.0	0.0	0.006109000000000001	0.2645594486676973	0.7179424756221731	0.6385795962206364	0.1477695345056086	0.4093310971056978	0.2048831354115317	0.1988630784382543	0.2235417257245033	0.2459848530209936
1	49066617	T	C	AGBL4	A-20817	20817.0	DNM	7.035999774932861	0.0	0.0	0.006253	0.4874384698218638	0.5542320243896572	0.4786384816882846	0.3346067139402385	0.3077469291291733	0.3721942258076323	0.3212848555320168	0.4963736671100547	0.453385664645653
1	49068389	C	G	AGBL4	A-22589	22589.0	DNM	1.0299999713897705	0.0	0.0	0.006207	0.3378062401695721	0.5976346952299886	0.3815329607750712	0.3160119218405073	0.430390099474415	0.3608438018118625	0.3436305072980175	0.3282481810186295	0.3493771814102799
1	49098785	T	A	AGBL4	A-52985	52985.0	DNM	9.246999740600586	0.0	0.0	0.00617	0.6353736288744343	0.5064843934390711	0.4163874043101379	0.3278572502083589	0.2966275651958056	0.3578486916446083	0.5193925140511022	0.386489020693866	0.4229565002404742
1	49105405	C	T	AGBL4	A-59605	59605.0	DNM	1.937999963760376	0.0	0.0	0.009988	0.7044813597532465	0.5743525921441479	0.5186582039815112	0.7385837837204808	0.7804442576044501	0.6229860298280576	0.6678378754130747	0.5941036655836368	0.5897838049782994
1	49130310	T	G	AGBL4	A-84510	84510.0	DNM	1.8040000200271606	0.0	0.0	0.006171	0.1006534597091694	0.3885361297512246	0.21066563325915	0.2898756092181513	0.411795889444261	0.346501382688014	0.7048826182446063	0.5553006679895622	0.6144840813787962
1	49142221	T	C	AGBL4	A-96421	96421.0	DNM	2.178999900817871	0.0	0.0	0.006139	0.4246523831602637	0.3863556324429685	0.2995310581170564	0.3018720100246517	0.2947182533625103	0.2899486252163978	0.6296799333441575	0.4685259890824774	0.5501915101974593
1	49190714	T	G	AGBL4	D+55056	55056.0	DNM	8.13599967956543	0.0	0.0	0.007131	0.4543648102294053	0.5041836373338839	0.3125731378145072	0.3031992614236333	0.2768999603506891	0.2591985159953368	0.2790387014166311	0.4229108063121016	0.3690226702489922
1	49190737	C	G	AGBL4	D+55033	55033.0	DNM	11.75	0.0	0.0	0.006976	0.4543648102294053	0.5041836373338839	0.3125731378145072	0.3031992614236333	0.2768999603506891	0.2591985159953368	0.2790387014166311	0.4229108063121016	0.3690226702489922
1	49192631	T	C	AGBL4	D+53139	53139.0	DNM	3.3540000915527344	0.0	0.0	0.006903	0.3245001817556451	0.4590181485190275	0.2642472658085163	0.2689460257603882	0.2623584658594073	0.2660882038917742	0.2746257657498248	0.3183308256467287	0.3986463908585026
1	49228201	A	C	AGBL4	D+17569	17569.0	DNM	8.390000343322754	0.0	0.0	0.007183	0.4600515077014614	0.4555422782022033	0.910391373783186	0.8518412685400429	0.8751134492120614	0.7616403173290408	0.7947348106637682	0.7306453840394833	0.7001044952262486
1	49281731	T	A	AGBL4	A-35867	35867.0	DNM	10.1899995803833	0.0	0.0	0.006372999999999999	0.2138770557287159	0.1832342224858138	0.2117265957039326	0.2465767649027886	0.7546551363414464	0.2503338932616251	0.2970900291376254	0.5877246923540999	0.3345411771068536
1	49282168	G	A	AGBL4	A-36304	36304.0	DNM	0.7170000076293945	0.0	0.0	0.010673	0.3685791285450052	0.6228725192223421	0.5665211141102338	0.2101960233205878	0.4152029015687569	0.2503338932616251	0.4349925673291093	0.5877246923540999	0.3345411771068536
1	49298299	G	A	AGBL4	A-52435	52435.0	DNM	16.139999389648438	0.0	0.0	0.0062759999999999995	0.5307293198309638	0.5632067526389962	0.3765590031135114	0.4911111241233797	0.5722507494597598	0.6004720841870488	0.4253121089826914	0.376279465317604	0.1582590824894201
1	49315575	G	A	AGBL4	A-69711	69711.0	DNM	0.2980000078678131	0.0	0.0	0.006114	0.389559607587753	0.201823592664096	0.1932321578909106	0.2423338544746914	0.2470742173650326	0.3982382895942895	0.2699415789151314	0.3625678710831025	0.3325555746561411
1	49329067	G	A	AGBL4	A-83203	83203.0	DNM	1.6330000162124634	0.0	0.0	0.006173	0.3274489556116236	0.1818998386967779	0.3761916040720321	0.3206479329035381	0.2862236445470981	0.5744661796302916	0.607518032369306	0.0467025738313817	0.8826891392567898
1	49346724	C	T	AGBL4	A-100860	100860.0	DNM	0.7630000114440918	0.0	0.0	0.010196	0.8552904290909958	0.8284857305604588	0.94085403079742	0.914533598002877	0.9098960875932772	0.8555003414861696	0.847432398667272	0.7974109044389687	0.8313879708804061
1	49406602	A	G	AGBL4	A-160738	160738.0	DNM	5.316999912261963	0.0	0.0	0.0062829999999999995	0.3126388288931722	0.2712370680240463	0.7504393154495987	0.7107392204740239	0.6106232842406913	0.667263975428571	0.4844613914309909	0.5172826853325774	0.6494330023352075
1	49407309	G	C	AGBL4	A-161445	161445.0	DNM	0.10700000077486038	0.0	0.0	0.00614	0.6547690148335491	0.7111971303708996	0.6013737988201019	0.6072959790138132	0.6066037317170591	0.560449282100284	0.5739217766076493	0.5172826853325774	0.5175198511957074
1	49427738	G	T	AGBL4	A-181874	181874.0	DNM	0.3880000114440918	0.0	0.0	0.006117	0.9794998507129448	0.975642802823872	0.956762409293476	0.9263500391343978	0.0716213837073032	0.0948358101788577	0.1080522707806103	0.1337825363251124	0.1510487187262785
1	49440333	G	C	AGBL4	A-194469	194469.0	DNM	0.8190000057220459	0.0	0.0	0.006219	0.3461428439961518	0.3898434308681062	0.2734379091711399	0.2596263787311867	0.2739664965761625	0.4156607037029249	0.3863015243537854	0.6634989860223729	0.6154343891664912
1	49498724	C	A	AGBL4	D+198589	198589.0	DNM	7.7789998054504395	0.0	0.0	0.0070620000000000014	0.4678309133639248	0.248062024598888	0.2603889895979169	0.2633614203151441	0.2734680759647633	0.2900529790287775	0.3665954672860397	0.3383356229602332	0.3366813011490612
1	49504052	C	A	AGBL4	D+193261	193261.0	DNM	8.598999977111816	0.0	0.0	0.008623	0.4081785346045242	0.6632959983543122	0.8352819162283284	0.7453722842582129	0.7139090075138614	0.6614832414786156	0.5865140530466173	0.5485786141578898	0.4992573306008765
1	49526747	C	T	AGBL4	D+170566	170566.0	DNM	0.13199999928474426	0.0	0.0	0.008436	0.8211559659028953	0.7439831004125756	0.6952073185889063	0.1534911591393945	0.169243059054064	0.2029011917361125	0.2553056825661333	0.2766683384577364	0.6004090959134833
1	49530837	C	T	AGBL4	D+166476	166476.0	DNM	5.198999881744385	0.0	0.0	0.007117	0.7581168785128056	0.8347400679432871	0.8895035657249526	0.8227475275063093	0.794495134546742	0.7470650490268228	0.7173728109107137	0.6397377468617574	0.5930384159991656
1	49531997	C	T	AGBL4	D+165316	165316.0	DNM	1.4930000305175781	0.0	0.0	0.009115999999999999	0.300623641416894	0.56493143977547	0.5091044609278936	0.4357639600497329	0.4136208306652549	0.3522128070163142	0.3547780552944047	0.4127899285491034	0.3919903733048498
1	49534749	T	A	AGBL4	D+162564	162564.0	DNM	5.408999919891357	0.0	0.0	0.009758	0.3289926316838474	0.5978532142634364	0.0762440952329583	0.5092234213027753	0.5825546933713472	0.5531702143069077	0.4568326613628475	0.1651671427636886	0.1955490055569827
1	49553190	T	C	AGBL4	D+144123	144123.0	DNM	8.998000144958496	0.0	0.0	0.0068969999999999995	0.3823181340888213	0.376365646187669	0.2706355143547496	0.4630100890624725	0.4637345359153016	0.5624226594179705	0.5975789617983077	0.4970612820456908	0.4089162821332478
1	49603244	C	G	AGBL4	D+94069	94069.0	DNM	0.13300000131130219	0.0	0.0	0.008372	0.6676981148756311	0.4904352214746622	0.4575824126860544	0.3743649199647888	0.3654452110411382	0.2222377974180998	0.6585890855918963	0.5697376741751892	0.5410419004610538
1	49603246	A	G	AGBL4	D+94067	94067.0	DNM	6.539999961853027	0.0	0.0	0.007243	0.6676981148756311	0.4904352214746622	0.4575824126860544	0.3743649199647888	0.3654452110411382	0.2222377974180998	0.6585890855918963	0.5697376741751892	0.5410419004610538
1	49609530	G	A	AGBL4	D+87783	87783.0	DNM	2.8480000495910645	0.0	0.0	0.006964	0.291406424888465	0.4704820383220788	0.3898068653591951	0.3264667591838965	0.5207515129406475	0.3394325800389847	0.4298912953652994	0.7366202199495555	0.6027076045869735
1	49622709	G	A	AGBL4	D+74604	74604.0	DNM	0.20000000298023224	0.0	0.0	0.008562	0.8992556380190365	0.8277368995639592	0.6928557692984163	0.5644105344724273	0.5206232501022933	0.1117520304214725	0.4912475317602062	0.1695370592468217	0.4382116443608311
1	49642796	T	C	AGBL4	D+54517	54517.0	DNM	5.440999984741211	0.0	0.0	0.007088	0.2679663034715866	0.31030318709277	0.3031276602231128	0.3554500260570679	0.4580485418758659	0.2978818512366316	0.358243070213219	0.3426633812337818	0.2057841294736415
1	49659774	A	G	AGBL4	D+37539	37539.0	DNM	2.8970000743865967	0.0	0.0	0.007223	0.3181764349038514	0.5298832355521765	0.3302034061799646	0.2684783648262764	0.2877598724589449	0.2751093573440553	0.2721757552011682	0.2878795147444704	0.2967355382276759
1	49680349	A	G	AGBL4	D+16964	16964.0	DNM	3.7049999237060547	0.0	0.0	0.007004000000000001	0.5858274898836382	0.1086971357483255	0.212368176051367	0.3470133915762476	0.2311057378356353	0.581292009223631	0.5412938583485568	0.2803186579152038	0.4333982967857577
1	49682579	G	T	AGBL4	D+14734	14734.0	DNM	1.3270000219345093	0.0	0.0	0.008804000000000001	0.9374149349840938	0.0727844369864436	0.0981772317342094	0.0788625455510728	0.0916806187048184	0.1203347421098004	0.1382428174343528	0.1720287548063993	0.2112232894942701
1	49705634	C	T	AGBL4	A-8197	8197.0	DNM	1.6369999647140503	0.0	0.0	0.0061340000000000006	0.5370748754042315	0.4605565811773277	0.3345598207718037	0.2819769019219771	0.2733700499932455	0.3129235966553824	0.3029622766431355	0.3139143897599162	0.2850479113509629
1	49741895	G	A	AGBL4	A-44458	44458.0	DNM	2.7690000534057617	0.0	0.0	0.006162	0.1214380514464805	0.1660512936033465	0.6516965237015375	0.5730540640242653	0.5273255930205508	0.4659428873142366	0.4085470367997418	0.3658707487443395	0.2537785357920294
1	49762356	G	C	AGBL4	A-64919	64919.0	DNM	0.4180000126361847	0.0	0.0	0.0061329999999999996	0.8342411987872786	0.7535859120045851	0.5440157731443808	0.4544856217684844	0.5118287110755205	0.3652344495297459	0.3442459266144063	0.1998473582066769	0.2804856613620692
1	49820263	A	T	AGBL4	D+31133	31133.0	DNM	11.470000267028809	0.0	0.0	0.007054	0.3447023926123396	0.430726728798423	0.4287775461339849	0.3419097195791051	0.7257721008331233	0.3116939349408493	0.6040034339036737	0.6882313177347957	0.5713609682322923
1	49834464	C	T	AGBL4	D+16932	16932.0	DNM	2.3889999389648438	0.0	0.0	0.00855	0.1132527395128166	0.196004826777469	0.1775907299749934	0.2682987955193554	0.2697728382225209	0.2868958868243966	0.3867545818600052	0.3511851544953008	0.3398895556924788
1	49834523	T	C	AGBL4	D+16873	16873.0	DNM	1.312000036239624	0.0	0.0	0.007058	0.5274828520370177	0.196004826777469	0.1775907299749934	0.2682987955193554	0.2697728382225209	0.2868958868243966	0.3867545818600052	0.3511851544953008	0.3398895556924788
1	49837221	G	T	AGBL4	D+14175	14175.0	DNM	0.7950000166893005	0.0	0.0	0.007437	0.4118031832322814	0.8040600934185977	0.1320877724127095	0.8700195379213291	0.8472906548086129	0.7919527635459426	0.7706041512123177	0.7078944881775296	0.6424293112006907
1	49870251	A	G	AGBL4	A-18733	18733.0	DNM	10.539999961853027	0.0	0.0	0.006137	0.4430364996825999	0.3648853307928418	0.3432234028499222	0.2776297632222541	0.2505875462148563	0.4854702891457239	0.2962062753325744	0.4212768122578628	0.3927282139042391
1	49877896	A	T	AGBL4	A-26378	26378.0	DNM	1.6829999685287476	0.0	0.0	0.006072	0.0917751096377238	0.1194789724071567	0.1511886140691945	0.2022243171974696	0.2088260438912506	0.2547556913712636	0.2659418394718088	0.2879434789245295	0.3097848866294398
1	49887167	T	C	AGBL4	A-35649	35649.0	DNM	0.8080000281333923	0.0	0.0	0.006092	0.2705313709656677	0.1591803121292631	0.1842168107730779	0.3464344757454566	0.3327830548696718	0.3038113283072176	0.3478635810793074	0.1882727490786977	0.6622003488324928
1	49918268	A	T	AGBL4	A-66750	66750.0	DNM	3.006999969482422	0.0	0.0	0.014100999999999999	0.6846042748810374	0.409033410631386	0.1796415201565276	0.2399299679703008	0.2544144606352571	0.2182785826260247	0.2424149326198487	0.2505098962762671	0.2615953968017893
1	49947140	A	T	AGBL4	D+76623	76623.0	DNM	1.3839999437332153	0.0	0.0	0.006423999999999999	0.5147230874264701	0.2352815453978914	0.2333943450252215	0.3242584470768264	0.3045837627049706	0.2949700683673223	0.1987221056090658	0.3030390254184929	0.2457492075939636
1	49984448	T	C	AGBL4	D+39315	39315.0	DNM	3.3589999675750732	0.0	0.0	0.006959	0.3999750813352844	0.6003342607926404	0.6768971665716901	0.579406523440626	0.9124042844664924	0.8792649753561463	0.8572635521069605	0.261575699426503	0.2087857113884344
1	50013780	T	G	AGBL4	D+9983	9983.0	DNM	3.7769999504089355	0.0	0.0	0.006418999999999999	0.8219574608663031	0.74484867043634	0.664066536748112	0.1163858944405732	0.5535711934345033	0.1857061754872894	0.7274927155936366	0.444831621564651	0.6344212297214555
1	50014727	G	A	AGBL4	D+9036	9036.0	DNM	0.3720000088214874	0.0	0.0	0.00634	0.7158091813152654	0.6826015438883013	0.848643906686897	0.7601789447180274	0.7253375677952009	0.1134263639783099	0.4749481560267829	0.444831621564651	0.6344212297214555
1	50018729	A	G	AGBL4	D+5034	5034.0	DNM	9.135000228881836	0.0	0.0	0.006414	0.6112806638692173	0.6550174023278583	0.5480063520949171	0.0928178132752465	0.1049580170857805	0.1251848581060717	0.8711012505748289	0.8260581347172856	0.7961782947383467
1	50156443	G	A	ELAVL4	D+11246	11246.0	DNM	9.541000366210938	0.0	0.0	0.0071519999999999995	0.386897770004441	0.2527524109933357	0.3022830332777544	0.2576472126744701	0.3564243832044934	0.3045573801897526	0.3350418592080049	0.7546930082790001	0.7085800045197566
1	50191181	A	G	ELAVL4	A-2584	2584.0	DNM	7.493000030517578	0.0	0.0	0.006258	0.4646739297858921	0.5539688238357238	0.4421176489900825	0.4267343564880147	0.403991851652079	0.2439052311631634	0.3095354993889557	0.5136643479651395	0.3610590137273118
1	50195595	T	A	ELAVL4	A+35	35.0	DNM	23.600000381469727	0.01	0.01	0.0055850000000000006	0.9731466180785304	0.9530363977425762	0.9230842289662096	0.836734805411282	0.6894717668132829	0.6548528805935395	0.5766595661731322	0.09635186113958	0.557822945297425
1	50438921	G	A	FAF1	A+2603	2603.0	DNM	0.6430000066757202	0.0	0.0	0.006623	0.3876758425965796	0.4053899601698953	0.4038587061456479	0.4854222904065098	0.4785559652705199	0.4026639815028974	0.8035072095449299	0.7458935723267698	0.7507643989979275
1	50479898	C	A	FAF1	A-4219	4219.0	DNM	1.7719999551773071	0.03	0.05	0.007927	0.9546506218370632	0.9573035318346546	0.9306534309207724	0.8846384313449936	0.9091821073828188	0.8707398918925654	0.8451136386837221	0.795468719335354	0.7548572896526548
1	50540615	T	C	FAF1	A-887	887.0	DNM	21.399999618530273	0.0	0.0	0.028045999999999998	0.3064999671891208	0.581105172477513	0.6995547436297306	0.6733095599185692	0.7945868205300523	0.7563081490203591	0.7364031706247625	0.5984517760962952	0.9754523136711046
1	50541537	G	T	FAF1	A-1809	1809.0	DNM	13.199999809265137	0.0	0.0	0.009136	0.8443321822305472	0.7712159494060487	0.7740861339693246	0.6737081257063222	0.1596623614895461	0.6313584763720385	0.3392185438576194	0.5984517760962952	0.4719437077842183
1	50541608	C	T	FAF1	A-1880	1880.0	DNM	8.784000396728516	0.0	0.0	0.006249	0.5723458370329108	0.7712159494060487	0.7740861339693246	0.6737081257063222	0.1596623614895461	0.6313584763720385	0.3392185438576194	0.5984517760962952	0.4719437077842183
1	50564386	A	G	FAF1	D+2691	2691.0	DNM	0.7649999856948853	0.0	0.0	0.007123999999999998	0.7189481213546796	0.6221319010217304	0.5260925626708504	0.5183810655876894	0.5533244215858066	0.4810547211144364	0.4960688025184553	0.1168233062212433	0.1372035841283147
1	50566029	C	A	FAF1	D+1048	1048.0	DNM	17.700000762939453	0.0	0.0	0.008451	0.4566480757910771	0.4844835842831334	0.4168759668652966	0.7184431341089946	0.0360764836669711	0.0531137542218515	0.058476501773827	0.8836331654273607	0.096639734840949
1	50591617	G	A	FAF1	D+4504	4504.0	DNM	0.753000020980835	0.0	0.0	0.014774	0.3206559300603104	0.5807343256346194	0.5465074421756903	0.4825390319262517	0.4220700841804126	0.3835399772446388	0.2780693916876586	0.5849727788801907	0.5246548856829951
1	50624987	C	T	FAF1	A-28771	28771.0	DNM	0.9290000200271606	0.0	0.0	0.014834	0.2837378231786026	0.3348012728269284	0.2887801413782779	0.3477414280053948	0.3395107577407598	0.3804070265938682	0.3556375034392509	0.9172099987643284	0.4123582505838019
1	50694444	G	A	FAF1	D+11342	11342.0	DNM	8.133000373840332	0.0	0.0	0.016196000000000002	0.2847855708804474	0.3358492842450612	0.2283213068774755	0.6026818285620598	0.4740960274121582	0.3999640212975228	0.6335989779955997	0.557537960560268	0.5585434022177711
1	50708444	T	C	FAF1	A-2553	2553.0	DNM	17.149999618530273	0.0	0.0	0.006462999999999999	0.2164726847719477	0.4936362564433783	0.5166599831309121	0.1328617687186363	0.1265773768737713	0.1821301105138023	0.1766846496144636	0.8110876091207105	0.7732221808018511
1	50713878	A	G	FAF1	A-7987	7987.0	DNM	2.365000009536743	0.0	0.0	0.006241	0.5644336720009365	0.4326332707009875	0.2463629449143765	0.6985413897493251	0.5599316646809498	0.6409052926851871	0.3619948919224513	0.4844850520072395	0.5047621622978906
1	50725981	G	A	FAF1	D+12882	12882.0	DNM	0.18299999833106995	0.0	0.0	0.008459	0.5665480911158604	0.5879333300873235	0.3788345320704187	0.4446260957143442	0.3719310189775354	0.421238960106472	0.3282469688411158	0.3464648887532073	0.5521500713696601
1	50749850	C	T	FAF1	A-5075	5075.0	DNM	1.7970000505447388	0.0	0.0	0.006063000000000001	0.5522894903380029	0.4884363833897376	0.4448440234728902	0.1639354565452036	0.7357234438620868	0.2099185962387459	0.5792612440414674	0.5021289895840148	0.4549154284014548
1	50752158	C	T	FAF1	A-7383	7383.0	DNM	0.25200000405311584	0.0	0.0	0.0061189999999999994	0.3073619006721291	0.3891070168368182	0.2619422276732775	0.2625881011912081	0.8544363092100034	0.3044880705680974	0.822830209407846	0.7672328950333268	0.7230142526852955
1	50847188	A	G	FAF1	D+10741	10741.0	DNM	4.070000171661377	0.0	0.0	0.007206999999999998	0.7807227429855866	0.7062398281100929	0.58376014158152	0.5181597268985063	0.4803409157966658	0.4571024061341351	0.3819731723844922	0.3673811756325548	0.5683342765588815
1	50881891	C	G	FAF1	A-23894	23894.0	DNM	1.1799999475479126	0.0	0.0	0.006215	0.4824351285888182	0.3166597933386795	0.4712136988250266	0.3919127449315587	0.5820850465525826	0.6986293048867955	0.7908079882010604	0.7719386234617704	0.7701085707332243
1	50959080	T	C	FAF1	D+687	687.0	DNM	19.65999984741211	0.07	0.07	0.008511	0.9319007513446838	0.9719001144120684	0.900146607851552	0.8444800980604563	0.8191645163539996	0.7221610895784029	0.8997692906733349	0.865259454705365	0.8391893797310166
1	51103824	T	C	C1orf185	D+1575	1575.0	DNM	1.2730000019073486	0.0	0.0	0.007625	0.7115930077913858	0.6450706310223503	0.6438165959618937	0.5578929493673109	0.8829301669806586	0.46836950283196	0.8151068428211288	0.8091003583447814	0.6196393079750525
1	51124345	G	A	C1orf185	D+5544	5544.0	DNM	1.9249999523162842	0.0	0.0	0.006966	0.2003745232276086	0.5932933526607796	0.5798449966895002	0.5867735494410905	0.5464196867363057	0.4673212921494004	0.5906644875832104	0.3952506596306068	0.4721658325719925
1	51315341	G	T	TTC39A	A-2398	2398.0	DNM	0.17499999701976776	0.0	0.0	0.006185	0.765494925462582	0.6853844106663882	0.8544619050187491	0.7736927061680106	0.7850612320938006	0.7978098159556979	0.7660103814335867	0.5130654106427673	0.6656365227233658
1	51376287	G	T	EPS15	A-10258	10258.0	DNM	0.8790000081062317	0.0	0.0	0.00621	0.2878960520052924	0.3788198055874779	0.3018390276276262	0.2934552843148162	0.3526125872175109	0.6200835920762748	0.5302182551063761	0.7560580620307173	0.4633677594562385
1	51416322	A	C	EPS15	D+5464	5464.0	DNM	5.793000221252441	0.0	0.0	0.007012000000000001	0.8455997774923628	0.8233141134355279	0.7432009680573893	0.6372411127831876	0.591916417497002	0.6433186692864146	0.4801126227071255	0.5577283993690806	0.4152980238619967
1	51418040	T	G	EPS15	D+3746	3746.0	DNM	2.11899995803833	0.0	0.0	0.0071129999999999995	0.5706941931198471	0.4027588345729767	0.4301464984135397	0.55358758004985	0.512139370497694	0.45958353483743	0.3679585287103319	0.6681029532552679	0.4152980238619967
1	51425439	T	C	EPS15	A-3581	3581.0	DNM	15.140000343322754	0.0	0.0	0.006196	0.6305247579354163	0.4389031537331752	0.6472152325205998	0.7834932866453135	0.5359177401160803	0.8063512533749503	0.6879347674969156	0.7476089753374474	0.7493621155551091
1	51426353	G	A	EPS15	A-4495	4495.0	DNM	8.817000389099121	0.0	0.0	0.006304	0.8951049395580575	0.7475457917145013	0.5823290441449491	0.6242262417119981	0.636963009094957	0.5956741450969673	0.5934061660543261	0.6067336836825923	0.5762438505235384
1	51448317	T	A	EPS15	A-182	182.0	DNM	3.9210000038146973	0.0	0.0	0.006443000000000001	0.044329844883268	0.0632678597512578	0.9401034032876744	0.9171646787173288	0.9014926770697744	0.5680663316442034	0.8392151410651907	0.4845228490227291	0.7826673130819911
1	51456178	G	A	EPS15	D+4913	4913.0	DNM	0.210999995470047	0.0	0.0	0.007666	0.5490180843199498	0.5511862503717757	0.3411616688671524	0.1679621030688785	0.1831305593771595	0.261766865795546	0.4462169212117441	0.3853885460505753	0.1374778599532186
1	51463079	T	C	EPS15	D+594	594.0	DNM	3.3929998874664307	0.0	0.0	0.0076799999999999985	0.9667105514212978	0.9485761651757508	0.9154161419504824	0.8802339085406675	0.8469302508635795	0.9662314178178684	0.2283361220027475	0.6078908538491172	0.9267683547506698
1	51465055	A	G	EPS15	D+206	206.0	DNM	6.125999927520752	0.0	0.0	0.0074319999999999985	0.6901741538876197	0.611228827852172	0.4865424467056422	0.3984436025506649	0.8892740567194852	0.948050491669996	0.8384986102023495	0.9373601692143309	0.8973300600509535
1	51483494	G	A	EPS15	A-2180	2180.0	DNM	4.168000221252441	0.09	0.09	0.018761	0.9810120850634022	0.9027284276739151	0.9017123531283248	0.9112466989501052	0.8828028795251056	0.8649739543786937	0.8344395649481269	0.785872638595114	0.7650074266939912
1	51488596	G	C	EPS15	A-7282	7282.0	DNM	8.053000450134277	0.01	0.01	0.006091	0.8953126113968467	0.850159494451572	0.8900550551372157	0.9111030435045684	0.8945630699588437	0.89010609044672	0.8263525856847439	0.8307987526984888	0.8000355399660439
1	51499389	G	A	EPS15	A-18075	18075.0	DNM	4.244999885559082	0.0	0.0	0.006123	0.1563751831614763	0.0871499857938185	0.116405500667181	0.0742971911066349	0.4614716478165812	0.113005054929822	0.4283162885840202	0.1778538563858784	0.2021277623148879
1	51503255	G	T	EPS15	D+15944	15944.0	GTEx	12.46	0.36	0.36	0.00815972187177592	0.9359667576406562	0.9135368581480028	0.8612716853375733	0.7842490392066159	0.8648748559481525	0.8201703459173129	0.7988269116158695	0.6094914120819613	0.5872805551960782
1	51625672	C	T	OSBPL9	D+8451	8451.0	DNM	1.2130000591278076	0.0	0.0	0.007014	0.8981069638572763	0.8522622635130312	0.8799490409712467	0.8109088353954526	0.7881668509327342	0.7528060662272904	0.7723541587470724	0.8092515464067395	0.68997946794353
1	51629925	G	A	OSBPL9	D+12704	12704.0	DNM	1.2410000562667847	0.0	0.0	0.007059	0.4356411426713845	0.3410631386059874	0.5761971932276632	0.4972051598849976	0.4079075259073864	0.4166980117483702	0.3547683330303228	0.3574231157824346	0.6110034825303683
1	51631413	G	A	OSBPL9	D+14192	14192.0	DNM	2.121999979019165	0.0	0.0	0.006957	0.4966736809904328	0.2562495954709168	0.4417252355457791	0.5821269984404797	0.5445547548204637	0.7707409042802974	0.4775517783479345	0.6764212041256896	0.3086414268523759
1	51652931	C	T	OSBPL9	D+890	890.0	DNM	3.1089999675750732	0.0	0.0	0.0071049999999999985	0.7640173112350025	0.8398340545928008	0.8104846306037148	0.7229108965388016	0.6955693723948135	0.8925685289149617	0.8821185202325177	0.9537626202054122	0.9426338591574324
1	51675158	C	T	OSBPL9	D+5646	5646.0	DNM	4.196000099182129	0.0	0.0	0.007256	0.3187365180782076	0.345962266895921	0.3707015289272026	0.2697177834120901	0.2795076462696241	0.2979986652057133	0.2832192749718784	0.7251749929130596	0.2823727562982035
1	51696042	T	C	OSBPL9	A-17961	17961.0	DNM	2.4159998893737793	0.0	0.0	0.006241	0.6258777399162291	0.6717450098954413	0.5890800015321321	0.4852930785791383	0.780064833694794	0.7033805183892444	0.7421266674898184	0.6745560667844189	0.6206398352799835
1	51709011	C	G	OSBPL9	A-4992	4992.0	DNM	2.4779999256134033	0.02	0.02	0.00605	0.8860950525790672	0.8323762492982459	0.882101452164254	0.8117184587488313	0.7808670860487584	0.7178631142759909	0.7304696728555359	0.5867347012945477	0.5381562097398822
1	51711861	C	T	OSBPL9	A-2142	2142.0	DNM	3.0920000076293945	0.0	0.0	0.015391	0.8565631586930689	0.7821982173930982	0.079339823007466	0.117463700650158	0.0998138481923962	0.1353102929460716	0.1582609591791298	0.2243398242438779	0.2621999625285141
1	51770830	C	G	OSBPL9	A-1240	1240.0	DNM	0.9700000286102295	0.0	0.0	0.007254000000000002	0.6381751205127455	0.7346133757895772	0.8925969483991955	0.8418279374708444	0.8743238768345122	0.8611198721587923	0.8424886273815901	0.7403650319457468	0.8739741214964644
1	51783524	G	C	OSBPL9	A-391	391.0	DNM	0.7919999957084656	0.01	0.01	0.0061719999999999995	0.9401535920773512	0.9468998748721884	0.9426494004751174	0.9144906575164392	0.841202803055094	0.9813113224665192	0.9537881343655784	0.8990267268511452	0.9765764582492318
1	51914456	G	C	RAB3B	A+5659	5659.0	DNM	7.0929999351501465	0.0	0.0	0.008297	0.4074740542227406	0.2130168512883628	0.2041396100723619	0.4489462990180291	0.6119746771117159	0.6218599431661103	0.4933251795945232	0.553544560500665	0.5080457461171621
1	51925416	T	C	RAB3B	A-5302	5302.0	DNM	7.458000183105469	0.0	0.0	0.006442	0.8842657115946214	0.8294988375960677	0.7323138400782325	0.2178628519899987	0.4978626924369305	0.4281636921936339	0.3927911356285006	0.3584029307224318	0.4273410503991486
1	51974775	A	G	RAB3B	D+2115	2115.0	DNM	9.053000450134277	0.04	0.04	0.008995	0.6531392774389168	0.5950308478479835	0.5596904233140488	0.849871471316731	0.1630445013526121	0.0262309661371878	0.0299241566178965	0.0420099289852228	0.0520795708935404
1	52041600	G	C	TXNDC12	A-3	3.0	GTEx	21.7	0.57	0.57	0.006260862358203024	0.9900377662509936	0.0027346654879349	0.0039090867163358	0.0063290373328492	0.0075236152368448	0.0107795930668573	0.0144696456331964	0.0199829913430297	0.0252662117293477
1	52059607	G	A	BTF3L4	A-228	228.0	DNM	4.364999771118164	0.0	0.0	0.006149	0.5624231132546466	0.5254762883872435	0.8456273260463251	0.975616049592358	0.7947740940278775	0.9676978225097403	0.96039830171491	0.9341634139427376	0.9262468443793735
1	52062916	C	A	BTF3L4	A-1909	1909.0	DNM	1.190999984741211	0.0	0.0	0.006145	0.827921657204648	0.8064334936588416	0.9479303708463388	0.9124279526951988	0.8960334595316114	0.8557588897377371	0.831701775382644	0.7922588804814759	0.7280613141675053
1	52077969	G	T	BTF3L4	A-5371	5371.0	DNM	7.861999988555908	0.0	0.0	0.006220000000000001	0.4096787888277147	0.2889399451033257	0.7619994872047421	0.8650134579388176	0.8480109750072788	0.7759726125755689	0.8813621280869404	0.8406797647862652	0.8076824272251593
1	52200970	T	G	ZFYVE9	A-15399	15399.0	DNM	8.942999839782715	0.0	0.0	0.006124	0.3882323072835164	0.5121898422967202	0.4031385649393439	0.3900249250005367	0.3103970441999593	0.2628859436193484	0.6078515060273176	0.579268337004005	0.6176884728824265
1	52242319	A	G	ZFYVE9	D+2724	2724.0	DNM	2.4609999656677246	0.0	0.0	0.006999999999999999	0.3783509516181826	0.570946628363751	0.6225146822819076	0.6562938066155675	0.6134709143287147	0.1827780386623087	0.5605157466650204	0.5178336495199052	0.7006878142341427
1	52256290	A	T	ZFYVE9	A-7483	7483.0	DNM	3.944000005722046	0.0	0.0	0.006142	0.7601477790262102	0.737537815525352	0.6826110033667823	0.1356618788024288	0.1902679230247401	0.4020067082368644	0.4794174808252646	0.1278236914600551	0.1519951634741862
1	52280066	A	C	ZFYVE9	D+1452	1452.0	DNM	6.86299991607666	0.0	0.0	0.007107	0.5953112520191405	0.426267962802292	0.8074211479578476	0.9349365749496912	0.9270623372025144	0.8870120777856433	0.8904339727018269	0.9374125035434702	0.954311828434677
1	52319605	C	T	ZFYVE9	A-13163	13163.0	DNM	0.8759999871253967	0.0	0.0	0.009481999999999999	0.3570467157483516	0.2928113006507076	0.1991164053052421	0.2409051073804937	0.4838493677324837	0.2914212599866209	0.382169562118948	0.6345115826046505	0.5259490040117668
1	52399342	T	C	ORC1	A-1479	1479.0	DNM	2.2720000743865967	0.0	0.0	0.006739	0.1211228029546808	0.1353746433055643	0.744720788453977	0.7711045659399965	0.6702762332862061	0.7933046905481145	0.7499501733965799	0.6842350102124628	0.7596957469863461
1	52416081	C	T	PRPF38A	A-567,A+7921	567.0	DNM	1.8079999685287476	0.0	0.0	0.006263	0.2768561446855128	0.5126124101994322	0.6108409685889453	0.5595016561364883	0.7733683430733435	0.6694406090524596	0.7428636151072318	0.9769176533868308	0.9935467920351846
1	52687335	T	A	COA7	A+834	834.0	DNM	6.4720001220703125	0.0	0.0	0.006576	0.3810754770511127	0.2933401460430652	0.4039824101846141	0.5665072013147596	0.1624802424021337	0.3256742307605446	0.2468725907014322	0.3889516416261439	0.8725486598149218
1	52689128	T	C	COA7	A-960	960.0	DNM	3.558000087738037	0.0	0.0	0.006211	0.4393917048816427	0.495006620100114	0.4815266680893608	0.663040928139096	0.6180196120219832	0.8334014748152977	0.8050083271191862	0.7195766734265175	0.7805001477612719
1	52730291	C	T	ZYG11B	D+3608	3608.0	DNM	2.756999969482422	0.0	0.0	0.006246	0.3762768737481378	0.7700789660324628	0.1021404511816569	0.7814188707823171	0.8182052273690463	0.7575923239204637	0.7288061934711108	0.7367743154742435	0.7788313145731245
1	52731948	C	T	ZYG11B	D+5265	5265.0	GTEx	1.978	0.3	0.3	0.008306149268444316	0.9388544083983332	0.9022679244759112	0.9297665921706484	0.923764241114735	0.8752709735344507	0.8718994652256495	0.8663247022313568	0.823184107808718	0.8162950744311191
1	52733669	A	G	ZYG11B	D+6986	6986.0	DNM	1.6740000247955322	0.0	0.0	0.006108	0.8160287648234515	0.8252673900575502	0.0821848204786662	0.1160091892640976	0.1307398229777754	0.3404901358390708	0.3337390758210209	0.2069299374168647	0.3098795311042306
1	52747017	A	G	ZYG11B	A-9441	9441.0	DNM	3.6019999980926514	0.0	0.0	0.006175	0.3963081844219813	0.2894273354307249	0.2111844866927285	0.2474890550555591	0.4387618100568795	0.2564440426043908	0.322543888730632	0.3712728144966091	0.8412715581764134
1	52772742	A	G	ZYG11B	D+968	968.0	DNM	7.3420000076293945	0.0	0.0	0.007070999999999998	0.2320326207618832	0.950076955852898	0.9220719273519206	0.0698766632119093	0.079901895997858	0.1085427613109019	0.1322811250992886	0.1044273388720498	0.5148176548644363
1	52861466	G	T	ZYG11A	D+595	595.0	DNM	0.9919999837875366	0.02	0.02	0.007126	0.0474402771096344	0.7626760104818741	0.9434406763894524	0.903713766524768	0.908887054085464	0.8732685249432868	0.9507965937075562	0.9290361034184492	0.909262989954165
1	52862839	C	G	ZYG11A	A-1142	1142.0	DNM	10.149999618530273	0.0	0.0	0.006148	0.053675175425737	0.1003657431768776	0.7058734208681092	0.1252101644035078	0.1397791830876425	0.2094544554015947	0.3377631209245484	0.2531295201959629	0.1789727018293425
1	52868746	A	G	ZYG11A	D+969	969.0	DNM	0.9490000009536743	0.0	0.0	0.0071519999999999995	0.6889542835409579	0.6287351844584179	0.4841432137097688	0.1406792794586375	0.1548664042561804	0.6612169056291094	0.1178882853523397	0.7000777746280265	0.0417865013800709
1	52884068	C	T	ZYG11A	A-1765	1765.0	DNM	0.49000000953674316	0.0	0.0	0.0061189999999999994	0.5348349827931144	0.2493077297466098	0.2444395718472276	0.3298699879181085	0.1332221722067597	0.1671016040115474	0.1812181413558864	0.2883795983340239	0.3101557384490281
1	52905130	C	T	ECHDC2	A-40	40.0	DNM	6.796999931335449	0.01	0.01	0.015939	0.0095553495082328	0.0134690830276511	0.0208545858044827	0.0807663705724942	0.0251434178486274	0.162494461070966	0.0485889592024632	0.0673746338414124	0.0651810703324339
1	52907765	C	A	ECHDC2	D+103	103.0	GTEx	2.645	0.54	0.54	0.029478635838602794	0.9853803817543346	0.9798338707826072	0.9708924200887542	0.9606930594511036	0.9526456526944708	0.9311085723541832	0.9310020640366646	0.0624973651119009	0.067224618379957
1	52929959	G	A	SCP2	D+2494	2494.0	DNM	0.9639999866485596	0.0	0.0	0.006163	0.8979239368517223	0.839032720365446	0.8168658438491537	0.7844110419509034	0.7781282111430657	0.6749293080797107	0.8405995914704633	0.7573053635418711	0.7520546542869119
1	52932241	A	C	SCP2	D+4776	4776.0	DNM	1.1720000505447388	0.0	0.0	0.006207	0.2772985292217797	0.2539540212488494	0.3878629726647296	0.4294407782377615	0.518389623487608	0.5810287884133003	0.5114085907869881	0.5600500083589554	0.5384613898830851
1	53004458	G	T	SCP2	A-10432	10432.0	DNM	4.563000202178955	0.0	0.0	0.006111	0.7530870343043365	0.1613066440932105	0.8564267081905753	0.7898352061240941	0.0438810091505537	0.0598617078358031	0.0679605703857891	0.087753040115717	0.1084857463489445
1	53020391	A	T	SCP2	D+5348	5348.0	DNM	8.937000274658203	0.0	0.0	0.007139	0.2128547841342431	0.3376794667001436	0.2708266400263276	0.2721626585626258	0.3911631293596563	0.2374438611533588	0.4784365043793938	0.4344170900659267	0.4751790036061476
1	53028147	C	T	SCP2	D+76	76.0	DNM	1.7519999742507935	0.0	0.0	0.008436	0.1124658162960439	0.05052101390485	0.073173968136341	0.7825435211589247	0.0135807424321267	0.6819583939792523	0.0237407966617634	0.0343371348408527	0.0423022171916859
1	53033708	A	G	SCP2	A-5209	5209.0	DNM	11.720000267028809	0.0	0.0	0.006881999999999999	0.5656085557472484	0.4392213018024545	0.3609363359997123	0.3084973367139207	0.3094894505034682	0.3307743286506507	0.2838609444012884	0.4222944242133496	0.3166340561724615
1	53070339	G	A	PODN	D+172	172.0	DNM	0.7559999823570251	0.0	0.0	0.007276	0.9344660144326794	0.9002392661202029	0.910003064264346	0.8929072075606486	0.8904250084248689	0.8968883094916023	0.8829176903400556	0.744415127528584	0.0078361762086968
1	53097327	C	T	SLC1A7	A-3767	3767.0	DNM	4.133999824523926	0.0	0.0	0.006065999999999999	0.5099732359067005	0.2120949649499381	0.2001236258689573	0.2354442486098017	0.2391185075472682	0.3344516323973419	0.3081996603040929	0.3313766109160688	0.3025223718291686
1	53197747	C	T	CPT2	D+652	652.0	DNM	0.515999972820282	0.0	0.0	0.007189	0.8618298671320759	0.9192672387074544	0.887424048065175	0.5550651231513632	0.9360378097389046	0.8284470050066467	0.8905943900591794	0.8654557084396375	0.8389498712641991
1	53209475	G	A	CPT2	A-540	540.0	DNM	0.8069999814033508	0.0	0.0	0.00618	0.6212343403844613	0.5282463471146004	0.6281057921631439	0.5005779399106447	0.5424015972868752	0.8364931511969927	0.8111275201323783	0.9208065301612915	0.895021893777995
1	53228580	G	A	MAGOH	D+292	292.0	DNM	0.6190000176429749	0.0	0.0	0.007014	0.3940492703026728	0.6284921248086859	0.5447325921253097	0.938408118094145	0.932452302561794	0.9798192187014492	0.8880335456999884	0.971291713004354	0.9418129632026144
1	53280600	G	C	LRP8	D-14	14.0	GTEx	7.0539999999999985	0.17	0.17	0.007154950364062849	0.9920701826172365	0.985927569788722	0.9950428488903376	0.990151794619557	0.9868947566834448	0.9804095186252086	0.9713941823916188	0.9610341844930476	0.9538810994983844
1	53280757	C	T	LRP8	A-42	42.0	DNM	12.4399995803833	0.01	0.01	0.006171	0.9973706310065056	0.9936343987871656	0.9950428488903376	0.990151794619557	0.9868947566834448	0.9804095186252086	0.9713941823916188	0.9610341844930476	0.9538810994983844
1	53297211	C	A	LRP8	A-7522	7522.0	DNM	4.985000133514404	0.0	0.0	0.006372	0.6349221003226615	0.9348224696620298	0.9143600651312512	0.8675278186037706	0.8383395668422519	0.7891648034838599	0.7704826229112931	0.7444703693204533	0.7843960233868429
1	53524973	C	T	GLIS1	A-86	86.0	DNM	4.328999996185303	0.04	0.04	0.007083	0.0258170764636268	0.0517918462971338	0.9685434113235512	0.8166226526680681	0.8635546753267654	0.0723327671749631	0.7958995379007882	0.1259614615815143	0.1749377567714258
1	53526947	G	A	GLIS1	A-2060	2060.0	DNM	2.822000026702881	0.0	0.0	0.0061340000000000006	0.2841730196385092	0.5968796068651934	0.7947554568528911	0.0419942342637756	0.9251496115294148	0.9790186536333428	0.9795103284472476	0.9603291247810316	0.9428134905075456
1	53539106	G	A	GLIS1	A-9154	9154.0	DNM	3.1700000762939453	0.0	0.0	0.0061530000000000005	0.6424607298762957	0.846437142486729	0.7720640712660336	0.6657715527084712	0.4827076821637112	0.7209283128246942	0.4853684786698387	0.5639503696111996	0.7321677254614883
1	53547651	G	A	GLIS1	A-17699	17699.0	DNM	2.3959999084472656	0.0	0.0	0.006086	0.6398350282686995	0.6125297738293783	0.5280485717166837	0.4539562826811259	0.4017694419396072	0.3639090003605658	0.5085910786560331	0.4577262187720331	0.2476382340499916
1	53618872	C	G	GLIS1	A-18594	18594.0	DNM	0.9940000176429749	0.0	0.0	0.006102000000000001	0.5007811042978144	0.7848839971912238	0.63165217003853	0.6962210420094587	0.6393268493135987	0.5734351016631973	0.5293588069615299	0.4371428363752662	0.436372837422039
1	53652839	G	A	GLIS1	A-52561	52561.0	DNM	2.119999885559082	0.0	0.0	0.006189	0.7877803582048273	0.9284837555785904	0.9034600391006384	0.8415593642465798	0.8166665610001965	0.7684622531234109	0.7757112565345767	0.7704979756790743	0.3035692556115482
1	53693469	G	A	GLIS1	D+40435	40435.0	DNM	9.819999694824219	0.0	0.0	0.006297	0.7766720908119074	0.6922202922151885	0.915559388491655	0.7348612339143962	0.9029898896695744	0.4377058359480193	0.7055845657113246	0.7503390828408818	0.5603088114006031
1	53695907	C	A	GLIS1	D+37997	37997.0	DNM	8.192999839782715	0.0	0.0	0.006409000000000001	0.8794161560769025	0.8210041668206566	0.1028285426843424	0.1471020051255326	0.1671342814379288	0.3567264987816303	0.5650774329722809	0.70979160760883	0.5406478704027412
1	53697340	C	G	GLIS1	D+36564	36564.0	DNM	4.375999927520752	0.0	0.0	0.006548999999999999	0.3098129369140189	0.2035147442173606	0.6862173767239418	0.7102340842062939	0.8150644947492706	0.8605521562690552	0.1096438054108288	0.1730943398969304	0.2426568442441672
1	53733935	G	C	GLIS1	D-32	32.0	DNM	12.989999771118164	0.07	0.07	0.007049	0.0310506317341151	0.0580455970516844	0.9061453743288128	0.5526229805772372	0.0527262680829875	0.0818242915427465	0.1063255966796523	0.1380245244481272	0.1732805127026405
1	53766512	C	G	NDC1	A+1522	1522.0	DNM	0.1860000044107437	0.0	0.0	0.006852	0.6439488572767831	0.6324461949432252	0.4970617847932755	0.8866121322488909	0.3645020158724043	0.8129364461919815	0.3468048265207809	0.7757924653103353	0.7327124140715088
1	53805154	C	T	NDC1	A-1145	1145.0	DNM	9.96500015258789	0.0	0.0	0.006032	0.6171517575042295	0.5542401394141656	0.4984305416478081	0.4456500311318526	0.4133204127624938	0.391891397274185	0.3959673993040803	0.3968017909970416	0.835563916890562
1	53888055	G	C	YIPF1	D+852	852.0	DNM	0.47699999809265137	0.01	0.01	0.008998	0.0539187387478488	0.0819232256107826	0.1829721488075556	0.2208932792283204	0.724589936878102	0.8148475227261577	0.8166478216781211	0.8604083531404232	0.9120733513994828
1	53924840	A	C	HSPB11	A-893	893.0	DNM	1.0729999542236328	0.0	0.0	0.006279	0.5384505363038442	0.5186039381138454	0.5113571251572194	0.6804938936676446	0.6767366812697728	0.8478490265113197	0.8392870858193973	0.8080900150461197	0.9580029629515168
1	53947857	T	G	LRRC42	D+5	5.0	GTEx	18.03	0.22	0.23	0.02150616143871672	0.1049495822456274	0.8726503337621586	0.0043745891188911	0.0074396344593499	0.1673830040522278	0.0129024922649683	0.0156868730962591	0.5128924166103346	0.030048654986122
1	54014468	C	A	LDLRAD1	A-104	104.0	DNM	0.0020000000949949026	0.0	0.0	0.006874	0.9107433087077336	0.9305894577814384	0.0087919763176141	0.0111079231052998	0.0178558452496662	0.0216923540584677	0.0326211126742351	0.0367299766676115	0.0462830796925792
1	54015526	G	A	LDLRAD1	A-1162	1162.0	DNM	0.5490000247955322	0.0	0.0	0.007334	0.3256454819223791	0.3721021296366366	0.2172166708487621	0.8257545326611195	0.8058183534855549	0.8017246414395219	0.8043763799538581	0.7820595012247686	0.7986950651598236
1	54072418	A	G	TCEANC2	D+3521	3521.0	DNM	1.9290000200271606	0.0	0.0	0.008904	0.8946722369205616	0.8354812727721764	0.8443379117507502	0.7574545660375885	0.7426057449071606	0.6651145983974681	0.0521881413656086	0.0779519832530146	0.0965933783635004
1	54080043	G	T	TCEANC2	A-8554	8554.0	DNM	0.3230000138282776	0.0	0.0	0.006113	0.5683342058451872	0.5869158233396318	0.4575777224855248	0.3804558327819384	0.6158210991881401	0.161187702136839	0.5744020564532987	0.4387433946081103	0.3536477718952266
1	54100178	C	G	TCEANC2	A+3894	3894.0	DNM	4.840000152587891	0.0	0.0	0.009224	0.3472800759139101	0.3856469854834922	0.5468326294124038	0.2031822804130874	0.1678238770783578	0.2201919954395826	0.2452295280715792	0.2670359144333719	0.3053114865556557
1	54175847	T	C	CYB5RL	A-1025	1025.0	DNM	4.5	0.01	0.01	0.007153000000000001	0.0742222183538092	0.0696749160290506	0.0676557517883343	0.8860675688072499	0.0951759029728204	0.1466357966284373	0.1449910409336484	0.7925787013817717	0.7541059284140097
1	54246918	C	T	SSBP3	A-3619	3619.0	DNM	3.875999927520752	0.0	0.0	0.006841	0.0607239889188223	0.0914767604274642	0.170663303792887	0.5296123449994827	0.5001919065661307	0.4296861675906651	0.3695520077933669	0.7078959419088947	0.6470977947837374
1	54251666	G	A	SSBP3	A+27	27.0	DNM	45.0	0.05	0.09	0.044807	0.9756019573865408	0.981014166877364	0.9815350713653096	0.9608281267993528	0.9713549578951628	0.94431400217897	0.9398046019364804	0.9174149748867908	0.8893567459298047
1	54288283	T	C	SSBP3	A-6756	6756.0	DNM	1.1579999923706055	0.08	0.08	0.006219	0.0175370481768348	0.0586367228128591	0.6292904586468928	0.5142767358203683	0.5888873662079603	0.3822230944331913	0.5026702198301132	0.6033901015431359	0.6302916401887482
1	54298037	C	A	SSBP3	A-16510	16510.0	DNM	4.810999870300293	0.0	0.0	0.006389	0.6166034099647472	0.5075083530978177	0.5340137250901495	0.6247825161953948	0.5970352264375558	0.0711077780191933	0.0836970270288663	0.0685405263961272	0.08343586484769
1	54308625	G	A	SSBP3	A-27098	27098.0	DNM	0.2770000100135803	0.0	0.0	0.006429000000000001	0.7943145152102141	0.7114882935394041	0.6366917905075031	0.5602421843435083	0.6418906430064809	0.505980485837085	0.6446745812377803	0.5888571490874202	0.5384787735621283
1	54338557	T	C	SSBP3	A-57030	57030.0	DNM	0.8740000128746033	0.0	0.0	0.006298	0.3107157006266927	0.1235694336162641	0.1757414229912066	0.2479660848230754	0.249984271952331	0.3838966492302348	0.3619297527531021	0.797768522354754	0.4678315019305541
1	54345506	G	C	SSBP3	D+56355	56355.0	DNM	1.1679999828338623	0.02	0.02	0.008733	0.9018499468033452	0.8671291839550909	0.7874145113240983	0.6825796302043382	0.9026207072793306	0.866508889932427	0.8382993037886691	0.7864017968119671	0.7467294539400109
1	54353475	T	G	SSBP3	D+48386	48386.0	DNM	1.0880000591278076	0.0	0.0	0.007061	0.3053360856005031	0.3816971195182765	0.5786960929847889	0.2813382597782319	0.7200792791140793	0.3719683854674077	0.0908710856949523	0.12321972422716	0.1397377382288349
1	54356728	G	T	SSBP3	D+45133	45133.0	DNM	5.491000175476074	0.0	0.0	0.006984999999999999	0.9418900259523786	0.94578919199972	0.0247232195412514	0.0558897756749951	0.0735267940093939	0.040926163447663	0.1027837758745905	0.0675839711579697	0.1504402899597664
1	54388302	T	C	SSBP3	D+13559	13559.0	DNM	4.065999984741211	0.0	0.0	0.009201	0.8158372783810927	0.7375580542009331	0.695834437484708	0.8922182079373537	0.8732416896166112	0.8469962845370234	0.8284428724623676	0.8114117912151013	0.8227347617566787
1	54395429	T	C	SSBP3	D+6432	6432.0	DNM	0.004000000189989805	0.0	0.0	0.007118000000000002	0.6395495589503922	0.6372299530052087	0.6784957432521694	0.8493554047433622	0.8289154182173221	0.7608747964516589	0.7276861886488678	0.4384759080369538	0.4273487764787233
1	54404809	G	C	SSBP3	D+49	49.0	DNM	12.880000114440918	0.0	0.0	0.007078	0.1794463166585283	0.4472987821010326	0.9729793638993702	0.9967341808223884	0.9884973106257716	0.9910061031405046	0.0156129838892361	0.9318083691314684	0.0349469894365177
1	54548623	G	A	ACOT11	D+4	4.0	GTEx	3.287	0.27	0.28	0.0341503876161544	0.9902811828776696	0.9782923094401592	0.0122050743279528	0.0107999227071244	0.0135392886630769	0.0202929227088692	0.0247276064660833	0.0352253647048561	0.0450063450428507
1	54560131	C	T	ACOT11	D+11789	11789.0	DNM	15.130000114440918	0.0	0.0	0.009047	0.580799308223443	0.7397800065741476	0.2628028794704451	0.4440479606196703	0.4163650701763541	0.8445657752203306	0.8173342135223082	0.7600471008962254	0.7150950211211701
1	54608297	G	A	ACOT11	D+229	229.0	DNM	0.24400000274181366	0.01	0.01	0.0068709999999999995	0.8716789009030278	0.0894077224919734	0.7283279513282257	0.8056603368485977	0.8923777247928165	0.955356037296364	0.9342298557118788	0.8835561176650166	0.872622057570882
1	54674339	G	T	MROH7	D+188	188.0	DNM	0.23199999332427979	0.0	0.0	0.007116	0.9076102853842348	0.904416450543032	0.8229783476892555	0.8516093899132797	0.8464410963887915	0.9435554901397328	0.931872206672001	0.8960291327765543	0.8910661410357196
1	54693301	T	G	MROH7	D+740	740.0	DNM	2.375	0.0	0.0	0.007156	0.81936295648808	0.8763232134089145	0.0254300718460551	0.0402812992229723	0.8545270198105124	0.0816451767901546	0.0941348497472697	0.1197031480552708	0.8404622513409576
1	54694389	C	T	MROH7	A-987	987.0	DNM	1.1089999675750732	0.0	0.0	0.00621	0.5951709622839189	0.7022030433883962	0.5962812181701496	0.5870151872693169	0.5967669961672333	0.4924347379823735	0.526122265248642	0.0278927436998916	0.0350551545505642
1	54759375	A	T	PARS2	A-185	185.0	DNM	1.2230000495910645	0.0	0.0	0.006196	0.0939612628208143	0.0852835301568976	0.6148520671667984	0.7643141135619719	0.8334631405277894	0.5984208308899744	0.8029462349074002	0.7427099006374612	0.7177257512163746
1	54760809	C	T	PARS2	A-1619	1619.0	DNM	1.0130000114440918	0.0	0.0	0.006258	0.5420071671478114	0.5084104896175594	0.5974791735553987	0.5476282212684229	0.5287813518513009	0.5069002011536548	0.539849129905976	0.2469191798047638	0.7177257512163746
1	54859644	T	C	DHCR24	A-5410	5410.0	DNM	3.864000082015991	0.0	0.0	0.00628	0.5704883794232464	0.4522423963686927	0.2403635921620495	0.4362538719631805	0.3859160575807482	0.5262407006346114	0.4922168414891786	0.3972509939888208	0.691055324524315
1	55000426	T	C	BSND	D+1063	1063.0	DNM	9.678999900817871	0.0	0.0	0.006296	0.460575846087931	0.046943559124602	0.0677028492186516	0.0202019373966744	0.0242972732686101	0.0389465560516255	0.0419924030228463	0.0711049085239538	0.0867715997040911
1	55044020	G	A	PCSK9	D-15	15.0	DNM	22.899999618530273	0.0	0.0	0.005631000000000001	0.9803869180139746	0.9739596685237364	0.9580170379351236	0.9065884369077384	0.981227782608632	0.967004726293189	0.9597245488140296	0.9655073159030942	0.9359701155242048
1	55059728	C	T	PCSK9	D+65	65.0	DNM	0.0430000014603138	0.0	0.0	0.008773	0.7459173926705288	0.0168634120138733	0.0504646034474537	0.0876942325071193	0.0862116473386436	0.1310325653983005	0.1580295692939789	0.940731372249722	0.6257351847595354
1	55081343	C	T	USP24	D-22	22.0	DNM	21.899999618530273	0.0	0.0	0.005666	0.9706082002553088	0.954580305598135	0.8716206128059671	0.9821433938989376	0.8318859465382933	0.9645072436342228	0.7477986363552399	0.1709966055372627	0.9120212003623532
1	55124072	G	A	USP24	D+397	397.0	DNM	12.489999771118164	0.0	0.0	0.0063030000000000004	0.1240732393589331	0.2134969087622906	0.4470755817998332	0.0305927543784657	0.0362627817819951	0.034830810540981	0.9740979440328146	0.8698881353714647	0.9457648529051024
1	55127512	G	A	USP24	A-1754	1754.0	DNM	3.0460000038146973	0.0	0.0	0.006072999999999999	0.2303506108935835	0.1902284936695965	0.4166529869151222	0.6814826959598858	0.3187497348178009	0.5513198810366539	0.3248091762617311	0.7430239066122971	0.7000117822713515
1	55134664	G	A	USP24	A-251	251.0	DNM	0.004999999888241291	0.0	0.0	0.0061329999999999996	0.921074970462874	0.8636977996159931	0.7810778549836899	0.9585034850108424	0.9498228948678772	0.9244283708422988	0.9095732217735938	0.9717874353998124	0.8989370846025029
1	55136363	A	G	USP24	D+1152	1152.0	DNM	1.281000018119812	0.0	0.0	0.007053	0.6108481079271573	0.0415803100956184	0.0632090508363018	0.1638288860652266	0.1825755665632923	0.6187036297215233	0.7029644155412336	0.8400357617915786	0.010370330309217
1	55144349	G	T	USP24	A-146	146.0	DNM	0.1420000046491623	0.0	0.0	0.006024	0.9485386053977856	0.935731645721104	0.9906350375176958	0.9943771384850206	0.9924183494864852	0.986247102040117	0.9682665300364488	0.9978804596698576	0.9984180852070684
1	55212662	G	A	USP24	D+2128	2128.0	DNM	3.9690001010894775	0.0	0.0	0.006176	0.8601044843132214	0.888559106025435	0.1038869646038383	0.1025629614882392	0.1175784951501528	0.145184188372649	0.5551266956843842	0.4951656163457554	0.5797225178520726
1	56531961	C	T	PLPP3	D+4994	4994.0	DNM	1.2719999551773071	0.0	0.0	0.006862999999999999	0.4180400863860083	0.0401667314890913	0.0599284509909221	0.0890804294829379	0.1010828212167217	0.1304375929157779	0.1592681857380219	0.1846747639503696	0.222843313174704
1	56550209	C	T	PLPP3	A-13097	13097.0	DNM	2.0399999618530273	0.0	0.0	0.006029	0.8796412357740878	0.8837380970678168	0.8508531865613248	0.829245984576558	0.8237912446713619	0.7454148570235957	0.7472007171141987	0.7010677656875786	0.667890606439301
1	56661858	C	A	PRKAA2	A-12523	12523.0	DNM	0.3580000102519989	0.0	0.0	0.023438999999999998	0.744000572307794	0.8180528399554866	0.8901863807520424	0.0606924738990156	0.0569984447521235	0.1045368209311942	0.1182392590856988	0.0263590571098366	0.0345529593782051
1	56675061	A	G	PRKAA2	D+539	539.0	DNM	5.607999801635742	0.0	0.0	0.007442	0.5936097316578628	0.4535927168926065	0.3623185771807674	0.530640574465635	0.5047303627399868	0.4076846458940279	0.914774633057448	0.906868153833853	0.8858896677206327
1	56678611	T	C	PRKAA2	D+4089	4089.0	DNM	0.17900000512599945	0.0	0.0	0.007684000000000002	0.2509615152347611	0.4055650687107924	0.5846030097016798	0.7418562391550874	0.5864376923028154	0.0572170395757939	0.5801897202612956	0.6648916606700248	0.1265840877528118
1	56856695	T	C	C8A	D+1717	1717.0	DNM	1.3519999980926514	0.0	0.0	0.006273	0.4481791037828156	0.4021891207439385	0.3901316617458646	0.2745423422473879	0.3845256493976767	0.251405466738001	0.6980605055382877	0.3424525901858595	0.0997900437875559
1	56862219	C	T	C8A	A-5390	5390.0	DNM	0.17499999701976776	0.0	0.0	0.0061	0.2566336898586609	0.2605867338708021	0.4466968481070741	0.3508444637026019	0.238215790764783	0.3184808265444948	0.310341475081351	0.3727687040711747	0.356857957958538
1	56875506	G	A	C8A	D+413	413.0	DNM	0.5649999976158142	0.0	0.0	0.006157999999999999	0.1506405162818731	0.2907320944917365	0.276467192438146	0.1867989233648946	0.6009650437434801	0.0407268009404303	0.0487007652394058	0.0615379024110134	0.0435306638440722
1	56881434	G	T	C8A	A-11	11.0	DNM	4.947000026702881	0.0	0.0	0.006285	0.9797736332948568	0.9724070590153914	0.9595065674532914	0.9405090789851211	0.7684538768296353	0.6989018708146528	0.6594290892085786	0.7852795161982017	0.6509376563323914
1	56894395	C	T	C8A	D+8228	8228.0	DNM	16.459999084472656	0.0	0.0	0.008508	0.9523917566162332	0.9455971690101488	0.9250572399889624	0.9096645372089074	0.850594764047585	0.8555268193191614	0.8305312147871747	0.7766269071138344	0.7743579144993404
1	56913884	C	T	C8A	D+1259	1259.0	DNM	2.427999973297119	0.0	0.0	0.008673	0.1419147783622667	0.2019548996269239	0.1824423515727415	0.6418595572835848	0.6322348409662727	0.6360762032033506	0.6148068137515592	0.5801289459720739	0.7233232958682858
1	56948849	G	T	C8B	D+706	706.0	DNM	7.127999782562256	0.0	0.0	0.008943000000000001	0.9563493060865794	0.944807371805589	0.926862771767807	0.8767350396321172	0.8630684470003809	0.8515559231301782	0.8240678536254809	0.0058352776990339	0.7735911011015458
1	56950639	C	G	C8B	A-887	887.0	DNM	4.791999816894531	0.0	0.0	0.006363000000000001	0.6863130322171539	0.6573472943041718	0.7131211486613777	0.7313779797281867	0.8725525816675828	0.8551413332211919	0.7655553794745505	0.7461959484506858	0.0072721723997396
1	56997518	T	G	DAB1	A+611	611.0	DNM	12.920000076293945	0.02	0.02	0.007725	0.0539183964584983	0.729842621321083	0.7237411306353736	0.7159209660828713	0.7013694862219864	0.6950026205267064	0.6233536561060193	0.5562179724808652	0.2413916987138009
1	57056803	G	A	DAB1	D+6081	6081.0	DNM	0.4869999885559082	0.0	0.0	0.008476000000000001	0.3883342117130046	0.3684807755069397	0.2855679402906204	0.3129096668794172	0.3000287250234945	0.2333195492849817	0.2698394951422707	0.2684707472906081	0.6858324947317795
1	57073323	C	T	DAB1	A-909	909.0	DNM	3.8580000400543213	0.0	0.0	0.006151	0.6415768409763775	0.5064092072481443	0.6818085882261896	0.5441890786728266	0.2538048463845241	0.5073378641578141	0.6084552586268079	0.5622189755555071	0.2438698387374041
1	57089833	G	T	DAB1	A-17419	17419.0	DNM	7.076000213623047	0.0	0.0	0.006389	0.3261891352079119	0.4365512631964475	0.4159426169599214	0.3629357239473237	0.0593622849707653	0.5004030081933318	0.0935845696002302	0.1227952346685855	0.1426041137510695
1	57112846	A	T	DAB1	D+23697	23697.0	DNM	2.7860000133514404	0.0	0.0	0.008776	0.4708823251265712	0.4314391888417044	0.3966795725351237	0.2974702197967353	0.4211581012613162	0.403590705657612	0.332264208359786	0.4816081176359421	0.3546695459189882
1	57115811	A	C	DAB1	D+20732	20732.0	DNM	0.25099998712539673	0.0	0.0	0.007118000000000002	0.7267943712374454	0.7382726652145661	0.6517121577033026	0.6949968477779275	0.5334451447151077	0.5869356814498639	0.4805335967418748	0.5197220465630156	0.4882901606445096
1	57119661	A	C	DAB1	D+16882	16882.0	DNM	21.100000381469727	0.0	0.0	0.015131	0.53442741397364	0.417433243168567	0.1780529101521735	0.0480230785596199	0.2363503711575404	0.0768698217340955	0.2633498838675555	0.0960552999411238	0.1130422017781572
1	57189799	C	T	DAB1	A-44370	44370.0	DNM	3.1519999504089355	0.0	0.0	0.006232	0.2821349799472229	0.3435274662292766	0.5101167625421825	0.2143268981158885	0.4166269604584689	0.2855392872634614	0.5121601218005244	0.2759501951634358	0.4056211091946141
1	57210076	T	C	DAB1	A-64647	64647.0	DNM	7.454999923706055	0.0	0.0	0.006343	0.1378023674100637	0.1935694394825469	0.206660788282003	0.2392116907426166	0.2467489272008415	0.213271935911184	0.2285889008688787	0.2752843861982744	0.2894382560693184
1	57317152	G	A	DAB1	A-25986	25986.0	DNM	0.03500000014901161	0.0	0.0	0.006228	0.1964702242005025	0.179921825915712	0.3770045721638162	0.5333333333333333	0.4886477634228523	0.7470159871598085	0.4552352933741798	0.6385704005756776	0.3322426684333635
1	57321438	G	A	DAB1	A-30272	30272.0	DNM	0.7760000228881836	0.0	0.0	0.006129	0.7327689340532624	0.7256923240276489	0.6559294296794326	0.6949293141038028	0.5817641456109969	0.6345311437722969	0.5874969739453045	0.5146659688756114	0.6601123758274149
1	57344637	A	G	DAB1	A-53471	53471.0	DNM	0.054999999701976776	0.0	0.0	0.006116	0.4902773198978569	0.7603348747969044	0.6624077691608371	0.5496288575683583	0.5560930456669351	0.4786094153616599	0.4332882544355399	0.410901531505993	0.1167642406132962
1	57347241	C	T	DAB1	A-56075	56075.0	DNM	0.14900000393390656	0.0	0.0	0.006115	0.536280568517184	0.467026308909456	0.6485355239696606	0.5234125194940049	0.5363205732129646	0.5120244405973711	0.4731796761902725	0.4628331770572116	0.4958288827895783
1	57351026	A	G	DAB1	A-59860	59860.0	DNM	0.7919999957084656	0.01	0.01	0.010098000000000001	0.9618247132324272	0.936494751339028	0.8981474098758426	0.8530588265145793	0.8283931007272942	0.7654398863633709	0.7304473116481474	0.6558058396388932	0.6435128938610504
1	57360508	C	G	DAB1	D+63422	63422.0	DNM	19.489999771118164	0.0	0.0	0.006957	0.1535173604757704	0.7310600705400949	0.6546003441043788	0.6294403878697029	0.6770522176059521	0.4412094762606758	0.5475345796627735	0.4790858937176999	0.4423083980553458
1	57404465	A	G	DAB1	D+19465	19465.0	DNM	4.1519999504089355	0.0	0.0	0.006213000000000001	0.4636238838555511	0.5774458830525242	0.462885270659747	0.3408639235503194	0.319524188761932	0.3338364121601784	0.5222518319176096	0.3382367692274144	0.5293426844649787
1	57407615	G	A	DAB1	D+16315	16315.0	DNM	0.004000000189989805	0.0	0.0	0.006195	0.368135423749815	0.4137019940081787	0.3917896476330512	0.536216201445533	0.914391139232481	0.4230277713530094	0.0449469990773571	0.8377199677271637	0.0756460451164416
1	58492450	C	A	OMA1	D-1068520,A-11276	1068520.0	DNM	0.8539999723434448	0.0	0.0	0.007836	0.4386231185943604	0.2319270093631739	0.1757650694188763	0.2792357374150218	0.2663312000085833	0.2704515950168718	0.2725140899912208	0.2941770790175683	0.3023562611183114
1	58492949	C	A	OMA1	A-11775	11775.0	GTEx	11.18	0.3	0.3	0.009359167167730827	0.0252870658536349	0.0404790132755934	0.0594987113674045	0.0824925781272873	0.094258067756917	0.1252378137720554	0.140607272059088	0.1703482413484812	0.1934610325519047
1	58497634	T	A	OMA1	D-1073704,D+8426	1073704.0	DNM	1.0180000066757202	0.0	0.0	0.008797	0.9065401421791724	0.8753999582711752	0.8085272535827269	0.694110712285078	0.6757266723791586	0.5652472211903655	0.5531511316229278	0.460262980003925	0.4252530773940706
1	58500459	G	A	OMA1	D-1076529,D+5601	1076529.0	DNM	7.019000053405762	0.0	0.0	0.008735	0.2459496656664319	0.6872931035393044	0.5739365165724327	0.4616586348438625	0.4293581444707743	0.1912665204155773	0.2077667278845228	0.6638711412518081	0.6104665199999227
1	58544135	G	C	OMA1	D-1120205,D+2568	1120205.0	DNM	3.484999895095825	0.0	0.0	0.007465	0.6513070025457526	0.5147053043515499	0.2809631404957385	0.3145839554824266	0.2190890217251888	0.8500739432424287	0.8239084084945366	0.2252818421683857	0.7415375284657745
1	59313994	C	A	FGGY	A-7542	7542.0	DNM	0.8579999804496765	0.0	0.0	0.006247	0.1201170590459887	0.1978830149799441	0.3673742225015497	0.3800697587720582	0.3678729388332568	0.461011780299402	0.3171626155612614	0.2307885765789339	0.251543767275031
1	59320296	G	A	FGGY	A-1240	1240.0	DNM	11.40999984741211	0.0	0.0	0.00629	0.6376020792415494	0.811933720390671	0.7616887614196611	0.823758971145945	0.7072651875636742	0.793868512638882	0.7805733608019702	0.758466894902491	0.3763469936858614
1	59323503	G	C	FGGY	D+1753	1753.0	DNM	1.0740000009536743	0.0	0.0	0.007097	0.8512900445533599	0.7825717040632416	0.6681001092035024	0.5680269041665935	0.1095345131888824	0.5285489446636653	0.156752063793608	0.4039236209540839	0.6340909398196347
1	59329918	A	G	FGGY	D+8168	8168.0	DNM	0.6919999718666077	0.0	0.0	0.008759999999999999	0.4043591722348179	0.3638918758045362	0.4855358124169932	0.4006097549074144	0.3752341528337065	0.3128457206759946	0.6175494644490831	0.565292163661077	0.5044994755923489
1	59332772	C	T	FGGY	A-7186	7186.0	DNM	1.2109999656677246	0.0	0.0	0.0072099999999999985	0.7845890967932672	0.7006263821206651	0.5771547758357742	0.6991706630596658	0.6577786534547815	0.5673202797616683	0.527834355953477	0.6231826540773531	0.4395443930874766
1	59359707	A	G	FGGY	D+13309	13309.0	DNM	0.019999999552965164	0.0	0.0	0.009634	0.7314409002718462	0.671990220515525	0.5825262279922111	0.7180238788141399	0.5708813120069135	0.2005547884771585	0.6875361546695549	0.637621113994345	0.2674247238409432
1	59366393	G	A	FGGY	A-12356	12356.0	DNM	4.704999923706055	0.0	0.0	0.007301999999999999	0.4475343284434528	0.2033595810379057	0.3916118108629734	0.3338056786841473	0.3819472249627769	0.1818957038158451	0.3389482649161406	0.3754595608277546	0.808292787511565
1	59378244	A	G	FGGY	A-505	505.0	DNM	3.822000026702881	0.0	0.0	0.010965	0.7239840289745001	0.642307611834326	0.5537373862919509	0.2456820413126516	0.0813678963480204	0.1096805293697574	0.115960360384885	0.1427738648175203	0.2630305160828003
1	59398976	G	T	FGGY	D+20139	20139.0	DNM	0.7300000190734863	0.0	0.0	0.010137	0.5581973556289532	0.5725743262916431	0.4258784159316731	0.4068572053160322	0.4563440604308168	0.3239126761067928	0.6346139823657574	0.805522725455563	0.781288207877897
1	59449333	G	A	FGGY	A-7628	7628.0	DNM	5.874000072479248	0.01	0.01	0.006333	0.8399558661891176	0.8225608827269455	0.7183255124239504	0.6060948164977349	0.5637429729765318	0.0651152214053032	0.0748400444501913	0.0954447327678318	0.228143403762987
1	59450365	A	G	FGGY	A-6596	6596.0	DNM	1.4299999475479126	0.0	0.0	0.0061340000000000006	0.1452254987571473	0.3735131661872936	0.3439025048015928	0.2571346594136281	0.441559695622043	0.3674679326185875	0.8752818241300762	0.8332352064661971	0.228143403762987
1	59452838	G	T	FGGY	A-4123	4123.0	DNM	2.0739998817443848	0.0	0.0	0.006235	0.6718047558073544	0.7069888546493518	0.7309560270249355	0.6300126674434992	0.5397900098367355	0.4820375159743102	0.4972578354156802	0.4584167411703991	0.4234973258107072
1	59457576	T	C	FGGY	D+500	500.0	DNM	2.555999994277954	0.0	0.0	0.009127	0.2420887884883592	0.1589115386066913	0.3932981333783593	0.4382607541520523	0.1041157740369679	0.1356552835347595	0.0249609408040506	0.6817476758469803	0.0432177576212946
1	59522538	C	T	FGGY	D+10099	10099.0	DNM	0.48500001430511475	0.0	0.0	0.008616	0.0822984866801033	0.1037181282412434	0.0845908933503118	0.1217163702797182	0.2003489919662595	0.1658267742289694	0.2650580856667577	0.2803927982148179	0.3669887798009376
1	59567540	T	C	FGGY	D+13313	13313.0	DNM	2.1670000553131104	0.0	0.0	0.007054	0.6792883745725172	0.810684984330181	0.8815501581770129	0.8809361806779522	0.6328712782440379	0.8118383948826137	0.7812393358915851	0.7319348437602216	0.6836324935728676
1	59600080	G	C	FGGY	A-7723	7723.0	DNM	0.2529999911785126	0.0	0.0	0.006051	0.127729671997807	0.1755959312244829	0.3142614145801137	0.4227385490409632	0.2693007529467534	0.3376702466254391	0.4448937210701879	0.4880147117614136	0.4065830061016713
1	59607915	G	A	FGGY	D+5	5.0	GTEx	23.5	0.42	0.42	0.9641805305908568	0.0141423201956486	0.0227853267059981	0.0347881944525871	0.0527676119429203	0.8327540372313369	0.7731503870825556	0.7476975248087874	0.671248827929087	0.632516751106278
1	59614642	T	C	FGGY	D+6732	6732.0	DNM	3.9779999256134033	0.0	0.0	0.007502	0.2369801199323206	0.1507883013024516	0.1869492434315695	0.1835471574373898	0.3007514836791634	0.228777822167086	0.2515956665924533	0.2757466727723384	0.2716875882463151
1	59652532	C	T	FGGY	A-7687	7687.0	DNM	2.3259999752044678	0.0	0.0	0.006113	0.3441360504327173	0.4795458362982504	0.6330699785736006	0.5580822778756951	0.5477510842599064	0.522723042645665	0.5358143903119583	0.3725520980977925	0.4248320060572464
1	59667976	G	A	FGGY	D+573	573.0	DNM	0.32100000977516174	0.0	0.0	0.007673	0.7478118664285246	0.6357785368747692	0.6744228903673444	0.8567958199388294	0.6410518137974724	0.798657885371231	0.7888168685170728	0.3704020294089855	0.7501308604727974
1	59691171	T	C	FGGY	D+17038	17038.0	DNM	14.710000038146973	0.0	0.0	0.007036	0.2664366123642541	0.6436702515520718	0.5579446915919557	0.6882305982195313	0.6455805161433169	0.6303172745276238	0.2504163559593104	0.5481570320620452	0.4516472967413328
1	59711693	G	T	FGGY	D+37560	37560.0	DNM	0.41600000858306885	0.0	0.0	0.008431999999999999	0.549895567519166	0.4828816002280811	0.43715385342967	0.4017960834372688	0.4062001183139337	0.3896236487544126	0.2441104954757444	0.2868546341321587	0.3002257946755722
1	59716496	T	G	FGGY	A-41435	41435.0	DNM	3.3410000801086426	0.0	0.0	0.011556	0.2389151794275885	0.1937157054664565	0.5721730011733318	0.0535951922269912	0.0534241544772265	0.0888767402361044	0.0885863536356892	0.1117236165928898	0.1305900600123231
1	59731090	A	G	FGGY	A-26841	26841.0	DNM	16.360000610351562	0.0	0.0	0.006458	0.4309152025076704	0.2046471323361043	0.2722542198125014	0.1602808307813021	0.1766491406633676	0.092487849400316	0.3669950523398086	0.1329582706411682	0.4011786134391291
1	59745986	G	C	FGGY	A-11945	11945.0	DNM	2.055000066757202	0.0	0.0	0.0068590000000000005	0.2868184762314764	0.5877172553383662	0.4803918349862381	0.4664504027622443	0.2441119797978714	0.3056678916558224	0.2978862825659388	0.4103898180655196	0.3814732474837125
1	59760671	T	G	FGGY	A-1832	1832.0	DNM	2.0940001010894775	0.0	0.0	0.009949	0.7363928492038398	0.6301142497679396	0.5230509676274543	0.6157942916478802	0.1578369325771515	0.2243692629739434	0.2456106408235924	0.7858711848637491	0.5901797665565056
1	59822603	G	A	HOOK1	D+660	660.0	DNM	0.05400000140070915	0.0	0.0	0.007121	0.5480733657126019	0.2166628438057235	0.3139119946406642	0.2903405375758534	0.32402265424094	0.5567205802071968	0.8937414869425132	0.1159888644177442	0.9644716230754818
1	59831098	G	A	HOOK1	A-1065	1065.0	DNM	0.5320000052452087	0.0	0.0	0.006043	0.0501126278658542	0.0519377211955249	0.3784917565817193	0.8912083257699522	0.8723009329048802	0.8466224798359621	0.867302761998003	0.1564912739774817	0.819812372157527
1	59863830	G	A	HOOK1	A-802	802.0	DNM	17.420000076293945	0.16	0.31	0.0085	0.0170403374307976	0.0472181011585712	0.0622604577792056	0.5400453217315946	0.1936793243718413	0.8820163337079168	0.8059212477164832	0.8109393285214825	0.937380125046598
1	59901026	C	T	CYP2J2	D-62	62.0	DNM	1.5470000505447388	0.0	0.0	0.005823	0.8574609347609211	0.9860995496454712	0.0030118904400424	0.004729309029018	0.00548165134259	0.0079098632264174	0.0094092071785309	0.0135909345312079	0.0157360925738854
1	59917864	C	A	CYP2J2	A-1764	1764.0	DNM	0.023000000044703484	0.0	0.0	0.006078	0.6867292560673477	0.5416898140407914	0.0859313135766453	0.1266974667064842	0.240871758132376	0.1784333377722641	0.1855328821554648	0.2214992331567049	0.274167659789812
1	59926030	T	C	CYP2J2	D+491	491.0	GTEx	0.252	0.73	1.06	0.006262931067178201	0.0067118540767688	0.012845497168443	0.0254777555514386	0.0641156114042124	0.0774136944720667	0.9644005535424616	0.9580017636187044	0.93819751848056	0.9237609782761956
1	60003901	C	T	C1orf87	A-2745	2745.0	DNM	1.7869999408721924	0.0	0.0	0.006224	0.1982287112893971	0.3163775273657203	0.4770461586085113	0.6598621610385352	0.5562612992001373	0.5586924000052955	0.5702681497656448	0.1327343960109611	0.1654211582552194
1	60014645	A	G	C1orf87	A-4189	4189.0	DNM	0.09399999678134918	0.0	0.0	0.006278	0.1820392562854348	0.3753972206725458	0.2695724022347242	0.3686429049629443	0.4943678958603291	0.4390429665141076	0.5188130671118167	0.4580460396723289	0.4210539531451904
1	60036008	G	A	C1orf87	D+1984	1984.0	DNM	0.3700000047683716	0.0	0.0	0.008643999999999999	0.4139536894244424	0.3157603944175671	0.3508684297130457	0.7054091350029376	0.6720987360501971	0.706659875881264	0.4728773137773232	0.5453440618708069	0.2862493167248376
1	60040647	C	T	C1orf87	D+344	344.0	DNM	3.8540000915527344	0.0	0.0	0.008484	0.7816316679065691	0.7074971680519894	0.8305932790989812	0.8614560338214886	0.8244232927265217	0.1169736148394236	0.9053673703317334	0.8815121713658534	0.8544039619336059
1	60062828	C	A	C1orf87	A-7390	7390.0	DNM	0.6050000190734863	0.07	0.07	0.0061	0.9404050280545242	0.9365385529170972	0.0232594861259959	0.0399366042272957	0.798365453501795	0.0628350127288288	0.0725708680134595	0.0969057327896378	0.1141045377196862
1	61093635	G	C	NFIA	D+4955	4955.0	DNM	16.34000015258789	0.0	0.0	0.0074010000000000005	0.3436432515649714	0.3477942092358365	0.4982757650303339	0.384623792542799	0.3745162710920434	0.5008274322809952	0.3545233319754571	0.4413688334532661	0.3955984524662612
1	61144702	A	C	NFIA	D+56022	56022.0	DNM	1.5399999618530273	0.01	0.01	0.00705	0.96554055752285	0.9387606030616912	0.0178995640458607	0.0309507218881322	0.0362832648208197	0.0527080203692411	0.0597472016893406	0.08099755046265	0.0976576458249231
1	61147912	A	G	NFIA	D+59232	59232.0	DNM	1.3539999723434448	0.0	0.0	0.006958	0.454185499508228	0.6352777518683622	0.5448060719336055	0.4198431891508909	0.4569385562481315	0.5254985425510458	0.6469505632593696	0.5173001301089571	0.4801024478151612
1	61150417	A	T	NFIA	D+61737	61737.0	DNM	0.035999998450279236	0.0	0.0	0.007061	0.5865244887981899	0.6214380175405766	0.7553763377819885	0.6495693264394334	0.5899646765118556	0.5353296061889599	0.5371580072080866	0.719235046555747	0.2061704334523793
1	61206013	T	C	NFIA	A-71507	71507.0	DNM	2.7829999923706055	0.03	0.03	0.007276	0.2127978174066261	0.0810407411383443	0.8391712650174358	0.0888989083357243	0.1012062071410701	0.1332707210459055	0.1494652268641712	0.2244532152903465	0.2287189966913064
1	61237954	C	T	NFIA	A-39566	39566.0	DNM	9.230999946594238	0.0	0.0	0.006257	0.5888646232905214	0.536185480911018	0.6868208491920739	0.5866369206206071	0.6856833800135286	0.2395122471658984	0.421401814368923	0.4488424664006338	0.4197269989782259
1	61252213	G	T	NFIA	A-25307	25307.0	DNM	3.674999952316284	0.0	0.0	0.00626	0.6507167490100747	0.5245623215305679	0.5412110332277257	0.3998571252905802	0.353483604058958	0.4708919058043304	0.4452437225771389	0.8737129025927299	0.3914514792545105
1	61267642	C	T	NFIA	A-9878	9878.0	DNM	1.1449999809265137	0.0	0.0	0.006164	0.6619048187201371	0.513339633721036	0.4358775326105734	0.3890962393893082	0.4689182078121334	0.4076605043404177	0.3915457135996002	0.4757306817273236	0.4351907472471013
1	61281938	T	C	NFIA	D+4353	4353.0	DNM	2.3340001106262207	0.0	0.0	0.007123	0.3831426602356692	0.3876844432633661	0.3327816484960481	0.2989278541272639	0.5508669446182523	0.4930554095380942	0.5270779638078997	0.3950529521649694	0.4267210325132743
1	61295765	A	G	NFIA	D+18180	18180.0	DNM	3.065000057220459	0.0	0.0	0.006904	0.6632207256788503	0.5677583036743853	0.4512588498221241	0.4345218088875096	0.4609351872759363	0.4103955087365167	0.3639451780972946	0.6929210551182247	0.3461708583867559
1	61302023	A	T	NFIA	D+24438	24438.0	DNM	0.03799999877810478	0.0	0.0	0.007042000000000001	0.5013392804315037	0.5438075421233324	0.3900360989100755	0.1135924206137757	0.1321994833397302	0.1714836853716981	0.1941370858680086	0.2230605406426946	0.2630073378440761
1	61320504	A	C	NFIA	A-12008	12008.0	DNM	9.343999862670898	0.0	0.0	0.006442	0.1271647967725439	0.2230744953383583	0.2362102241681343	0.3762523495277522	0.3481116832814999	0.5105043014797215	0.7059890118971346	0.6531644097487226	0.6198266654047403
1	61322128	C	T	NFIA	A-10384	10384.0	DNM	1.5609999895095825	0.0	0.0	0.006151	0.6313175000711473	0.5797735262871064	0.8427958129016473	0.8905142513618965	0.6350512588046586	0.8408869139540516	0.8543274283542054	0.8072046926448462	0.7720188439080828
1	61348862	G	A	NFIA	A-3588	3588.0	DNM	0.2240000069141388	0.0	0.0	0.006151	0.8443237227937422	0.8663563989705847	0.8724245913467363	0.8516316408926156	0.8273079873609896	0.7794194034232723	0.7267664624667134	0.6781453295245572	0.8134248358690971
1	61401414	T	C	NFIA	A-2690	2690.0	DNM	6.940000057220459	0.0	0.0	0.006257	0.1273461123313455	0.3490163514810702	0.6655824486442584	0.9475013516494026	0.9145671958280926	0.9203679172770196	0.8929073166842801	0.8721094368971558	0.8312489014480605
1	61410672	G	C	NFIA	D+3945	3945.0	DNM	0.3919999897480011	0.0	0.0	0.008545	0.1903601148018922	0.2212755019533744	0.247709814166438	0.3528017691480412	0.7308923728478788	0.6563301879225258	0.6645575835118179	0.2463115200942018	0.4518925997678313
1	61427356	G	A	NFIA	D+20629	20629.0	DNM	0.25099998712539673	0.0	0.0	0.008532	0.476124535427779	0.320450976354774	0.2708336753271219	0.342322338616965	0.3303294794333221	0.7131485024838543	0.6742769309145636	0.917233258466168	0.6573754121380573
1	61451133	G	T	NFIA	A-4170	4170.0	DNM	2.0829999446868896	0.02	0.02	0.006205	0.275421218829787	0.6532596684650734	0.8769564976083886	0.8538473699927978	0.71187826052182	0.819525532807982	0.7934524440313563	0.7471481424947484	0.7208644710436195
1	61451800	G	A	NFIA	A-3503	3503.0	DNM	17.450000762939453	0.0	0.0	0.006498	0.7081498214178662	0.7892660126543541	0.8497513802869309	0.7949060872043205	0.7519162614357537	0.7055096476657065	0.6355162084725643	0.5979793134026763	0.7208644710436195
1	61685886	G	A	TM2D1	A-2340	2340.0	DNM	0.5139999985694885	0.0	0.0	0.008583	0.9330474206688196	0.9074947824303268	0.849841080372058	0.782190628434019	0.7254180368762976	0.0824706621716651	0.5884993393721556	0.1402923453774976	0.1608202778684519
1	61713042	C	T	TM2D1	A-3605	3605.0	GTEx	4.1110000000000015	0.14	0.14	0.4131169023648951	0.8625962040893407	0.7971426705391955	0.7141643274291526	0.6018866488268464	0.5719278977525717	0.4987356834746393	0.4983836735963724	0.17964921462163	0.6974274086535954
1	62246042	T	C	KANK4	D+1430	1430.0	DNM	3.825000047683716	0.0	0.0	0.0068969999999999995	0.7403885394875264	0.6813136992759639	0.8928492421026795	0.9133254088617452	0.8977237979260435	0.8551966251665573	0.6921017298824481	0.6236042361731976	0.6160350918534285
1	62272530	T	C	KANK4	D+674	674.0	DNM	5.020999908447266	0.0	0.0	0.006625	0.6334747053548822	0.4528932604428144	0.5613556399270517	0.1219072602603364	0.1365389614221471	0.1705094568695569	0.5993425805027771	0.8428269260123422	0.8228931463879612
1	62287025	G	A	KANK4	A-5391	5391.0	DNM	0.1889999955892563	0.01	0.01	0.009719	0.1571440628396305	0.9513303849396096	0.934660425573162	0.8935669295795541	0.9253895556985032	0.8933901204975029	0.0344829262459324	0.0497888455192365	0.0573893190812918
1	62299433	G	A	KANK4	A-17799	17799.0	DNM	1.6330000162124634	0.0	0.0	0.0061189999999999994	0.5473301577357345	0.1269070552023075	0.1825343967581334	0.2600768634707234	0.2495775373242421	0.7620335910249492	0.7253888176462981	0.7268802198041824	0.5992405263778015
1	62491107	G	A	DOCK7	D+1597	1597.0	DNM	0.07999999821186066	0.0	0.0	0.008459999999999999	0.6269895446250939	0.7964395965483574	0.7141830882312706	0.7057323597553954	0.7011524635487255	0.6608540035651623	0.6667664819112415	0.7749158652972518	0.9343032138559512
1	62543298	T	C	DOCK7	D+358	358.0	DNM	16.940000534057617	0.05	0.06000000000000001	0.00715	0.9989189524342004	0.99751533592975	0.9952210765104595	0.9876249421767314	0.9837369548646484	0.950677248454746	0.9491467254928458	0.969055874165013	0.9391030407917688
1	62582734	G	A	DOCK7	D+450	450.0	DNM	7.361000061035156	0.0	0.0	0.008834	0.67891078052045	0.533734450195357	0.3876450737651288	0.2948145458945967	0.5460427012836525	0.5452027228557433	0.191839714865439	0.9502722111980928	0.2524593077046397
1	62589571	T	C	DOCK7	A-2947	2947.0	DNM	4.578999996185303	0.0	0.0	0.006179	0.2603957432113997	0.4477770796901273	0.5145833968464655	0.8800238905251817	0.7469686321768056	0.6732409568465836	0.6701313575100115	0.5931165819868146	0.3879728119259764
1	62615444	A	G	DOCK7	D+3262	3262.0	DNM	0.09099999815225601	0.0	0.0	0.007103	0.4819263888170353	0.4992562531152406	0.3259054236697223	0.2999974626076196	0.3678968357118856	0.3203802216817629	0.9200421557370594	0.2463885678565457	0.8816654337131345
1	62626140	G	T	DOCK7	A-739	739.0	DNM	0.5299999713897705	0.0	0.0	0.006208	0.4612990545870342	0.8293216758561986	0.7558477029352056	0.650424232487601	0.809486768200765	0.86397714184253	0.9360459746423908	0.9343451303633602	0.9640061267811028
1	62648054	C	G	DOCK7	D+52	52.0	DNM	1.7569999694824219	0.0	0.0	0.007004000000000001	0.1184053678011537	0.0319929463815887	0.976177298960417	0.9566824180178282	0.9918331198057818	0.9905910241703676	0.9813838087358432	0.984568641560726	0.9777488908247012
1	62811301	A	G	ATG4C	A-5274	5274.0	DNM	6.734000205993652	0.0	0.0	0.006263	0.7007312376292961	0.3953365202892234	0.4545785346719165	0.4045887765279494	0.336471464932306	0.8176463854253547	0.2777942516141389	0.7797437071603538	0.768047639006658
1	62838673	G	A	ATG4C	A-2755	2755.0	DNM	1.0540000200271606	0.0	0.0	0.00611	0.4187388456457909	0.4487515670307868	0.1136367189545855	0.1567116956222174	0.8481148532756037	0.8545775111304243	0.7632706474152875	0.7880430595230308	0.7457752831125284
1	63426927	C	T	ALG6	A-1806	1806.0	DNM	7.2729997634887695	0.0	0.0	0.0060810000000000005	0.310970901786721	0.4827309345320886	0.6843446187375074	0.859721238169408	0.5468800674184592	0.8033997537561531	0.7725602707456102	0.7112773210638406	0.6657157150390071
1	63428650	A	G	ALG6	A-83	83.0	GTEx	12.07	0.49	0.49	0.1843695546208884	0.9494353545975864	0.0227714431700922	0.0136531737414433	0.0231894241485584	0.0168853393624995	0.0257496925845713	0.0294788769229423	0.0333893019908851	0.0423756149476461
1	63447206	G	C	ITGB3BP	A-350	350.0	DNM	4.208000183105469	0.0	0.0	0.006236	0.6240689362928127	0.5777338197655012	0.8272350955198423	0.8993724833459227	0.5682399753813381	0.8961593903245326	0.8881638240386869	0.8484615887830088	0.8160768126831323
1	63463310	T	C	ITGB3BP	A-8342	8342.0	DNM	6.764999866485596	0.0	0.0	0.0063479999999999995	0.2707188966312566	0.1735980708533544	0.2247190374457793	0.5266143183100186	0.787004682325137	0.0905627551898499	0.6754397136987673	0.120607368964289	0.1400931378892737
1	63481212	A	G	ITGB3BP	A-2379	2379.0	DNM	3.7839999198913574	0.0	0.0	0.006176	0.4501708855133073	0.7671859109095457	0.8667807167095429	0.7995729373439747	0.5683184936968325	0.7003106472817778	0.6599152024126771	0.5802263459735275	0.7724804771626745
1	63495875	T	C	ITGB3BP	A-5657	5657.0	DNM	2.638000011444092	0.0	0.0	0.010318	0.6629330070305255	0.3451959348224697	0.3886720322560724	0.3563006380565917	0.2895155615010556	0.3900971347090904	0.3386215968429864	0.3339264557302456	0.3448632194187284
1	63510256	T	C	ITGB3BP	A-1686	1686.0	DNM	5.383999824523926	0.0	0.0	0.006385	0.534421692851639	0.9619996867404996	0.9348398257434164	0.944648932245768	0.8814407574432681	0.8343422166463021	0.8517286671650948	0.2442384991677388	0.2991943630523422
1	63533438	T	C	EFCAB7	A-16	16.0	GTEx	15.24	0.15	0.15	0.006944723532884143	0.0015773182255289	0.001666415394221	0.0018926913386848	0.0023586038096018	0.0025691582982886	0.0030293755981848	0.0046141865333031	0.0053439164976703	0.0085643592086176
1	63538834	T	C	EFCAB7	D-15705,D+4618	15705.0	DNM	5.605000019073486	0.0	0.0	0.007159	0.5622521152748383	0.3409008381158204	0.7686357301039739	0.6625057335308596	0.1638248075935501	0.5641328159253263	0.2250305522148775	0.7457278469511619	0.3591178362341543
[truncated: 47,381 more rows]
